# Supplementary material for: 3-(3-Chloro­phenyl­sulfon­yl)-2,5,7-trimethyl-1-benzofuran
Source: Acta Crystallogr Sect E Struct Rep Online. 2012 Mar 3;68(Pt 4):o945. doi: 10.1107/S1600536812008355 (PMC3343926; doi:10.1107/S1600536812008355)
Supplement: Supplementary file 1 [file e-68-0o945-sup1.cif]

##############################################################################
#                                                                            #
# This CIF contains the data in a paper accepted for publication in          #
# Acta Crystallographica Section E. It conforms to the requirements of       #
# Notes for Authors for Acta Crystallographica Section E, and has been       #
# peer reviewed under the auspices of the IUCr Commission on Journals.       #
#                                                                            #
# Full details of the Crystallographic Information File format               #
# are given in the paper "The Crystallographic Information File (CIF):       #
# a New Standard Archive File for Crystallography" by S. R. Hall, F. H.      #
# Allen and I. D. Brown [Acta Cryst. (1991), A47, 655-685].                  #
#                                                                            #
# The current version of the core CIF dictionary is obtainable from          #
# ftp://ftp.iucr.org/pub/cif_core.dic.                                       #
#                                                                            #
# Software is freely available for graphical display of the structure(s)     #
# in this CIF. For information consult the CIF software page                 #
# http://www.iucr.org/resources/cif/software.                                #
#                                                                            #
# This file may be used for bona fide research purposes within the           #
# scientific community so long as proper attribution is given to the journal # 
# article from which it was obtained.                                        #
#                                                                            #
##############################################################################
data_global
_audit_creation_method     'form.cif (version 2.0)'
_journal_data_validation_number     ?
_journal_date_recd_electronic     2012-02-21
_journal_date_accepted     2012-02-24
_journal_name_full     'Acta Crystallographica, Section E'
_journal_year     2012
_journal_volume     68
_journal_issue      4
_journal_page_first     o945
_journal_page_last     o945
_journal_paper_category     QO
_journal_paper_doi     10.1107/S1600536812008355
_journal_coeditor_code     BH2417
_publ_contact_author_name     'Prof. Uk Lee'
_publ_contact_author_address
;
 Department of Chemistry, Pukyong National University, 599-1 Daeyeon 3-dong
 Nam-gu, Busan 608-737, Republic of Korea
;
_publ_contact_author_email     uklee@pknu.ac.kr
_publ_contact_author_fax     +82-51-629-5583
_publ_contact_author_phone     +82-51-629-5596
_publ_section_title
;
3-(3-Chlorophenylsulfonyl)-2,5,7-trimethyl-1-benzofuran
;
loop_
    _publ_author_name
    _publ_author_address
    "Choi, Hong Dae"
;
Department of Chemistry
Dongeui University
San 24 Kaya-dong Busanjin-gu
Busan 614-714
Republic of Korea
;
    "Seo, Pil Ja"
;
Department of Chemistry
Dongeui University
San 24 Kaya-dong Busanjin-gu
Busan 614-714
Republic of Korea
;
    "Lee, Uk"
;
Department of Chemistry
Pukyong National University
599-1 Daeyeon 3-dong
Nam-gu
Busan 608-737
Republic of Korea
;
data_I
_chemical_name_systematic
;
3-(3-Chlorophenylsulfonyl)-2,5,7-trimethyl-1-benzofuran
;
_chemical_name_common     ?
_chemical_formula_moiety     'C17 H15 Cl O3 S'
_chemical_formula_sum     'C17 H15 Cl O3 S'
_chemical_formula_iupac     'C17 H15 Cl O3 S'
_chemical_formula_weight     334.80
_chemical_melting_point     413
_symmetry_cell_setting     monoclinic
_symmetry_space_group_name_H-M     'P 21/c'
_symmetry_space_group_name_Hall     '-P 2ybc'
loop_
    _symmetry_equiv_pos_as_xyz
    'x, y, z'
    '-x, y+1/2, -z+1/2'
    '-x, -y, -z'
    'x, -y-1/2, z-1/2'
_cell_length_a     14.5299(3)
_cell_length_b     12.9778(2)
_cell_length_c     8.17760(10)
_cell_angle_alpha     90.00
_cell_angle_beta     92.6150(10)
_cell_angle_gamma     90.00
_cell_volume     1540.41(4)
_cell_formula_units_Z     4
_cell_measurement_reflns_used     7514
_cell_measurement_theta_min     2.81
_cell_measurement_theta_max     27.43
_cell_measurement_temperature     173(2)
_exptl_crystal_description     block
_exptl_crystal_colour     colourless
_exptl_crystal_size_max     0.36
_exptl_crystal_size_mid     0.29
_exptl_crystal_size_min     0.25
_exptl_crystal_density_diffrn     1.444
_exptl_crystal_density_meas     ?
_exptl_crystal_density_method     'not measured'
_exptl_crystal_F_000     696
_exptl_absorpt_coefficient_mu     0.393
_exptl_absorpt_correction_type     multi-scan
_exptl_absorpt_process_details     '(<i>SADABS</i>; Bruker, 2009)'
_exptl_absorpt_correction_T_min     0.8715
_exptl_absorpt_correction_T_max     0.9082
_exptl_special_details     ?
_diffrn_ambient_temperature     173(2)
_diffrn_radiation_type     MoK\a
_diffrn_radiation_wavelength     0.71073
_diffrn_radiation_source     'rotating anode'
_diffrn_radiation_monochromator     'graphite multilayer'
_diffrn_measurement_device_type     'Bruker SMART APEXII CCD'
_diffrn_measurement_method     '\f and \w scans'
_diffrn_detector_area_resol_mean     10.0
_diffrn_reflns_number     14420
_diffrn_reflns_av_R_equivalents     0.0283
_diffrn_reflns_av_sigmaI/netI     0.0258
_diffrn_reflns_theta_min     1.40
_diffrn_reflns_theta_max     27.53
_diffrn_reflns_theta_full     27.53
_diffrn_measured_fraction_theta_max     0.999
_diffrn_measured_fraction_theta_full     0.999
_diffrn_reflns_limit_h_min     -15
_diffrn_reflns_limit_h_max     18
_diffrn_reflns_limit_k_min     -15
_diffrn_reflns_limit_k_max     16
_diffrn_reflns_limit_l_min     -10
_diffrn_reflns_limit_l_max     10
_diffrn_standards_number     0
_diffrn_standards_interval_count     ?
_diffrn_standards_interval_time     ?
_diffrn_standards_decay_%     ?
_refine_special_details     ?
_reflns_number_total     3551
_reflns_number_gt     3053
_reflns_threshold_expression     I>2\s(I)
_refine_ls_structure_factor_coef     Fsqd
_refine_ls_matrix_type     full
_refine_ls_R_factor_all     0.0441
_refine_ls_R_factor_gt     0.0375
_refine_ls_wR_factor_gt     0.1003
_refine_ls_wR_factor_ref     0.1045
_refine_ls_goodness_of_fit_ref     1.043
_refine_ls_restrained_S_all     1.043
_refine_ls_number_reflns     3551
_refine_ls_number_parameters     202
_refine_ls_number_restraints     0
_refine_ls_number_constraints     0
_refine_ls_hydrogen_treatment     constr
_refine_ls_weighting_scheme     calc
_refine_ls_weighting_details
         'calc w=1/[\s^2^(Fo^2^)+(0.0542P)^2^+0.7750P] where P=(Fo^2^+2Fc^2^)/3'
_atom_sites_solution_hydrogens     difmap
_atom_sites_solution_primary     direct
_atom_sites_solution_secondary     difmap
_refine_ls_shift/su_max     0.000
_refine_ls_shift/su_mean     0.000
_refine_diff_density_max     0.311
_refine_diff_density_min     -0.414
_refine_ls_extinction_method     none
_refine_ls_extinction_coef     ?
loop_
    _atom_type_symbol
    _atom_type_description
    _atom_type_scat_dispersion_real
    _atom_type_scat_dispersion_imag
    _atom_type_scat_source
    'C' 'C' 0.0033 0.0016
                         'International Tables Vol C Tables 4.2.6.8 and 6.1.1.4'
    'H' 'H' 0.0000 0.0000
                         'International Tables Vol C Tables 4.2.6.8 and 6.1.1.4'
    'O' 'O' 0.0106 0.0060
                         'International Tables Vol C Tables 4.2.6.8 and 6.1.1.4'
    'S' 'S' 0.1246 0.1234
                         'International Tables Vol C Tables 4.2.6.8 and 6.1.1.4'
    'Cl' 'Cl' 0.1484 0.1585
                         'International Tables Vol C Tables 4.2.6.8 and 6.1.1.4'
_computing_data_collection     '<i>APEX2</i> (Bruker, 2009)'
_computing_cell_refinement     '<i>SAINT</i> (Bruker, 2009)'
_computing_data_reduction     '<i>SAINT</i> (Bruker, 2009)'
_computing_structure_solution     '<i>SHELXS97</i> (Sheldrick, 2008)'
_computing_structure_refinement     '<i>SHELXL97</i> (Sheldrick, 2008)'
_computing_molecular_graphics
        '<i>ORTEP-3</i> (Farrugia, 1997) and <i>DIAMOND</i> (Brandenburg, 1998)'
_computing_publication_material     '<i>SHELXL97</i> (Sheldrick, 2008)'
loop_
    _atom_site_type_symbol
    _atom_site_label
    _atom_site_fract_x
    _atom_site_fract_y
    _atom_site_fract_z
    _atom_site_U_iso_or_equiv
    _atom_site_adp_type
    _atom_site_calc_flag
    _atom_site_refinement_flags
    _atom_site_occupancy
    _atom_site_symmetry_multiplicity
    _atom_site_disorder_assembly
    _atom_site_disorder_group
    Cl Cl1 0.11297(3) 0.26899(4) 0.95927(6) 0.03925(14) Uani d . 1 2 . .
    S S1 0.38836(3) 0.46155(3) 0.65400(5) 0.02434(12) Uani d . 1 2 . .
    O O1 0.32039(8) 0.75011(9) 0.56955(15) 0.0285(3) Uani d . 1 2 . .
    O O2 0.35944(9) 0.38758(10) 0.53201(14) 0.0313(3) Uani d . 1 2 . .
    O O3 0.48438(8) 0.47396(10) 0.69791(15) 0.0325(3) Uani d . 1 2 . .
    C C1 0.34200(11) 0.57998(13) 0.59670(19) 0.0242(3) Uani d . 1 2 . .
    C C2 0.25351(11) 0.59471(13) 0.51051(18) 0.0234(3) Uani d . 1 2 . .
    C C3 0.18368(12) 0.53119(13) 0.4455(2) 0.0265(4) Uani d . 1 2 . .
    H H3 0.1880 0.4584 0.4548 0.032 Uiso calc R 1 2 . .
    C C4 0.10747(12) 0.57732(15) 0.3666(2) 0.0297(4) Uani d . 1 2 . .
    C C5 0.10147(12) 0.68466(15) 0.3578(2) 0.0305(4) Uani d . 1 2 . .
    H H5 0.0485 0.7142 0.3040 0.037 Uiso calc R 1 2 . .
    C C6 0.16886(12) 0.75061(14) 0.4236(2) 0.0281(4) Uani d . 1 2 . .
    C C7 0.24429(11) 0.70102(13) 0.49726(19) 0.0252(3) Uani d . 1 2 . .
    C C8 0.37838(12) 0.67465(14) 0.6292(2) 0.0278(4) Uani d . 1 2 . .
    C C9 0.03198(14) 0.51129(17) 0.2890(3) 0.0404(5) Uani d . 1 2 . .
    H H9A 0.0450 0.4981 0.1743 0.061 Uiso calc R 1 2 . .
    H H9B -0.0271 0.5472 0.2943 0.061 Uiso calc R 1 2 . .
    H H9C 0.0291 0.4457 0.3479 0.061 Uiso calc R 1 2 . .
    C C10 0.16093(14) 0.86578(15) 0.4170(3) 0.0381(4) Uani d . 1 1 . .
    H H10A 0.1800 0.8948 0.5239 0.057 Uiso calc R 1 2 . .
    H H10B 0.0969 0.8851 0.3895 0.057 Uiso calc R 1 2 . .
    H H10C 0.2007 0.8927 0.3334 0.057 Uiso calc R 1 2 . .
    C C11 0.46509(13) 0.71222(16) 0.7113(3) 0.0385(4) Uani d . 1 2 . .
    H H11A 0.4854 0.6634 0.7970 0.058 Uiso calc R 1 2 . .
    H H11B 0.4544 0.7798 0.7606 0.058 Uiso calc R 1 2 . .
    H H11C 0.5127 0.7183 0.6308 0.058 Uiso calc R 1 2 . .
    C C12 0.33205(11) 0.42967(13) 0.83512(19) 0.0241(3) Uani d . 1 2 . .
    C C13 0.36775(12) 0.46631(15) 0.9846(2) 0.0300(4) Uani d . 1 2 . .
    H H13 0.4209 0.5090 0.9896 0.036 Uiso calc R 1 2 . .
    C C14 0.32471(13) 0.43965(16) 1.1264(2) 0.0335(4) Uani d . 1 2 . .
    H H14 0.3488 0.4634 1.2296 0.040 Uiso calc R 1 2 . .
    C C15 0.24674(13) 0.37856(14) 1.1179(2) 0.0308(4) Uani d . 1 2 . .
    H H15 0.2174 0.3597 1.2150 0.037 Uiso calc R 1 2 . .
    C C16 0.21193(12) 0.34517(13) 0.9675(2) 0.0273(4) Uani d . 1 2 . .
    C C17 0.25354(11) 0.36921(13) 0.8236(2) 0.0253(3) Uani d . 1 2 . .
    H H17 0.2292 0.3452 0.7208 0.030 Uiso calc R 1 2 . .
loop_
    _atom_site_aniso_label
    _atom_site_aniso_U_11
    _atom_site_aniso_U_22
    _atom_site_aniso_U_33
    _atom_site_aniso_U_12
    _atom_site_aniso_U_13
    _atom_site_aniso_U_23
    Cl1 0.0390(3) 0.0409(3) 0.0380(3) -0.0132(2) 0.0041(2) 0.0024(2)
    S1 0.0259(2) 0.0245(2) 0.0226(2) 0.00192(15) 0.00121(15) 0.00141(15)
    O1 0.0278(6) 0.0236(6) 0.0338(7) -0.0011(5) -0.0036(5) 0.0008(5)
    O2 0.0416(7) 0.0275(7) 0.0249(6) 0.0006(5) 0.0037(5) -0.0028(5)
    O3 0.0252(6) 0.0372(7) 0.0352(7) 0.0032(5) 0.0020(5) 0.0056(6)
    C1 0.0245(8) 0.0261(9) 0.0219(7) 0.0003(6) -0.0005(6) 0.0014(6)
    C2 0.0245(8) 0.0262(8) 0.0196(7) 0.0003(6) 0.0021(6) 0.0008(6)
    C3 0.0291(8) 0.0255(9) 0.0249(8) -0.0021(7) 0.0016(6) -0.0008(7)
    C4 0.0263(8) 0.0377(10) 0.0251(8) -0.0039(7) -0.0003(7) -0.0010(7)
    C5 0.0242(8) 0.0373(10) 0.0298(8) 0.0037(7) -0.0003(7) 0.0040(7)
    C6 0.0278(8) 0.0295(9) 0.0273(8) 0.0036(7) 0.0040(7) 0.0039(7)
    C7 0.0262(8) 0.0260(9) 0.0233(8) -0.0019(6) 0.0006(6) 0.0002(7)
    C8 0.0275(8) 0.0283(9) 0.0273(8) 0.0005(7) -0.0008(7) 0.0011(7)
    C9 0.0328(10) 0.0460(12) 0.0417(11) -0.0079(9) -0.0073(8) -0.0002(9)
    C10 0.0379(10) 0.0305(10) 0.0456(11) 0.0052(8) 0.0001(8) 0.0059(8)
    C11 0.0329(9) 0.0353(11) 0.0463(11) -0.0057(8) -0.0092(8) -0.0038(9)
    C12 0.0254(8) 0.0240(8) 0.0227(7) 0.0033(6) 0.0005(6) 0.0014(6)
    C13 0.0258(8) 0.0373(10) 0.0263(8) -0.0014(7) -0.0033(7) -0.0013(7)
    C14 0.0361(10) 0.0419(11) 0.0220(8) 0.0005(8) -0.0038(7) -0.0032(7)
    C15 0.0360(9) 0.0336(10) 0.0229(8) 0.0031(7) 0.0035(7) 0.0021(7)
    C16 0.0285(8) 0.0235(8) 0.0298(8) -0.0006(7) 0.0013(7) 0.0018(7)
    C17 0.0305(8) 0.0230(8) 0.0221(7) 0.0010(7) -0.0019(6) -0.0007(6)
_geom_special_details     ?
loop_
    _geom_bond_atom_site_label_1
    _geom_bond_atom_site_label_2
    _geom_bond_site_symmetry_2
    _geom_bond_distance
    _geom_bond_publ_flag
    Cl1 C16 . 1.7437(18) ?
    S1 O2 . 1.4336(13) ?
    S1 O3 . 1.4337(13) ?
    S1 C1 . 1.7341(17) ?
    S1 C12 . 1.7734(16) ?
    O1 C8 . 1.367(2) ?
    O1 C7 . 1.385(2) ?
    C1 C8 . 1.359(2) ?
    C1 C2 . 1.450(2) ?
    C2 C7 . 1.390(2) ?
    C2 C3 . 1.394(2) ?
    C3 C4 . 1.391(2) ?
    C3 H3 . 0.9500 ?
    C4 C5 . 1.397(3) ?
    C4 C9 . 1.509(3) ?
    C5 C6 . 1.390(3) ?
    C5 H5 . 0.9500 ?
    C6 C7 . 1.385(2) ?
    C6 C10 . 1.500(3) ?
    C8 C11 . 1.483(2) ?
    C9 H9A . 0.9800 ?
    C9 H9B . 0.9800 ?
    C9 H9C . 0.9800 ?
    C10 H10A . 0.9800 ?
    C10 H10B . 0.9800 ?
    C10 H10C . 0.9800 ?
    C11 H11A . 0.9800 ?
    C11 H11B . 0.9800 ?
    C11 H11C . 0.9800 ?
    C12 C17 . 1.384(2) ?
    C12 C13 . 1.390(2) ?
    C13 C14 . 1.386(2) ?
    C13 H13 . 0.9500 ?
    C14 C15 . 1.382(3) ?
    C14 H14 . 0.9500 ?
    C15 C16 . 1.378(2) ?
    C15 H15 . 0.9500 ?
    C16 C17 . 1.383(2) ?
    C17 H17 . 0.9500 ?
loop_
    _geom_angle_atom_site_label_1
    _geom_angle_atom_site_label_2
    _geom_angle_atom_site_label_3
    _geom_angle_site_symmetry_1
    _geom_angle_site_symmetry_3
    _geom_angle
    _geom_angle_publ_flag
    O2 S1 O3 . . 120.04(8) ?
    O2 S1 C1 . . 107.91(8) ?
    O3 S1 C1 . . 109.25(8) ?
    O2 S1 C12 . . 107.05(8) ?
    O3 S1 C12 . . 107.32(8) ?
    C1 S1 C12 . . 104.13(8) ?
    C8 O1 C7 . . 106.84(13) ?
    C8 C1 C2 . . 107.71(15) ?
    C8 C1 S1 . . 127.28(13) ?
    C2 C1 S1 . . 124.96(13) ?
    C7 C2 C3 . . 119.44(15) ?
    C7 C2 C1 . . 104.41(15) ?
    C3 C2 C1 . . 136.15(16) ?
    C4 C3 C2 . . 118.20(16) ?
    C4 C3 H3 . . 120.9 ?
    C2 C3 H3 . . 120.9 ?
    C3 C4 C5 . . 119.95(16) ?
    C3 C4 C9 . . 119.90(17) ?
    C5 C4 C9 . . 120.15(17) ?
    C6 C5 C4 . . 123.56(16) ?
    C6 C5 H5 . . 118.2 ?
    C4 C5 H5 . . 118.2 ?
    C7 C6 C5 . . 114.31(16) ?
    C7 C6 C10 . . 122.45(17) ?
    C5 C6 C10 . . 123.24(17) ?
    C6 C7 O1 . . 124.92(16) ?
    C6 C7 C2 . . 124.52(16) ?
    O1 C7 C2 . . 110.55(14) ?
    C1 C8 O1 . . 110.49(14) ?
    C1 C8 C11 . . 134.48(17) ?
    O1 C8 C11 . . 115.03(15) ?
    C4 C9 H9A . . 109.5 ?
    C4 C9 H9B . . 109.5 ?
    H9A C9 H9B . . 109.5 ?
    C4 C9 H9C . . 109.5 ?
    H9A C9 H9C . . 109.5 ?
    H9B C9 H9C . . 109.5 ?
    C6 C10 H10A . . 109.5 ?
    C6 C10 H10B . . 109.5 ?
    H10A C10 H10B . . 109.5 ?
    C6 C10 H10C . . 109.5 ?
    H10A C10 H10C . . 109.5 ?
    H10B C10 H10C . . 109.5 ?
    C8 C11 H11A . . 109.5 ?
    C8 C11 H11B . . 109.5 ?
    H11A C11 H11B . . 109.5 ?
    C8 C11 H11C . . 109.5 ?
    H11A C11 H11C . . 109.5 ?
    H11B C11 H11C . . 109.5 ?
    C17 C12 C13 . . 121.80(15) ?
    C17 C12 S1 . . 119.06(12) ?
    C13 C12 S1 . . 119.14(13) ?
    C14 C13 C12 . . 119.07(16) ?
    C14 C13 H13 . . 120.5 ?
    C12 C13 H13 . . 120.5 ?
    C15 C14 C13 . . 120.09(16) ?
    C15 C14 H14 . . 120.0 ?
    C13 C14 H14 . . 120.0 ?
    C16 C15 C14 . . 119.46(16) ?
    C16 C15 H15 . . 120.3 ?
    C14 C15 H15 . . 120.3 ?
    C15 C16 C17 . . 122.10(16) ?
    C15 C16 Cl1 . . 118.76(13) ?
    C17 C16 Cl1 . . 119.14(13) ?
    C16 C17 C12 . . 117.46(15) ?
    C16 C17 H17 . . 121.3 ?
    C12 C17 H17 . . 121.3 ?
loop_
    _geom_torsion_atom_site_label_1
    _geom_torsion_atom_site_label_2
    _geom_torsion_atom_site_label_3
    _geom_torsion_atom_site_label_4
    _geom_torsion_site_symmetry_1
    _geom_torsion_site_symmetry_2
    _geom_torsion_site_symmetry_3
    _geom_torsion_site_symmetry_4
    _geom_torsion
    _geom_torsion_publ_flag
    O2 S1 C1 C8 . . . . -149.77(15) ?
    O3 S1 C1 C8 . . . . -17.69(18) ?
    C12 S1 C1 C8 . . . . 96.71(17) ?
    O2 S1 C1 C2 . . . . 33.36(16) ?
    O3 S1 C1 C2 . . . . 165.44(13) ?
    C12 S1 C1 C2 . . . . -80.16(15) ?
    C8 C1 C2 C7 . . . . 0.36(18) ?
    S1 C1 C2 C7 . . . . 177.75(12) ?
    C8 C1 C2 C3 . . . . -179.68(18) ?
    S1 C1 C2 C3 . . . . -2.3(3) ?
    C7 C2 C3 C4 . . . . 1.1(2) ?
    C1 C2 C3 C4 . . . . -178.86(17) ?
    C2 C3 C4 C5 . . . . -1.6(2) ?
    C2 C3 C4 C9 . . . . 177.74(16) ?
    C3 C4 C5 C6 . . . . 0.5(3) ?
    C9 C4 C5 C6 . . . . -178.82(17) ?
    C4 C5 C6 C7 . . . . 1.0(3) ?
    C4 C5 C6 C10 . . . . -178.55(18) ?
    C5 C6 C7 O1 . . . . 179.26(15) ?
    C10 C6 C7 O1 . . . . -1.2(3) ?
    C5 C6 C7 C2 . . . . -1.5(2) ?
    C10 C6 C7 C2 . . . . 178.05(17) ?
    C8 O1 C7 C6 . . . . 179.31(16) ?
    C8 O1 C7 C2 . . . . 0.00(18) ?
    C3 C2 C7 C6 . . . . 0.5(3) ?
    C1 C2 C7 C6 . . . . -179.53(15) ?
    C3 C2 C7 O1 . . . . 179.81(14) ?
    C1 C2 C7 O1 . . . . -0.22(18) ?
    C2 C1 C8 O1 . . . . -0.38(19) ?
    S1 C1 C8 O1 . . . . -177.69(12) ?
    C2 C1 C8 C11 . . . . -179.72(19) ?
    S1 C1 C8 C11 . . . . 3.0(3) ?
    C7 O1 C8 C1 . . . . 0.25(18) ?
    C7 O1 C8 C11 . . . . 179.72(15) ?
    O2 S1 C12 C17 . . . . -20.30(15) ?
    O3 S1 C12 C17 . . . . -150.40(13) ?
    C1 S1 C12 C17 . . . . 93.83(14) ?
    O2 S1 C12 C13 . . . . 159.90(14) ?
    O3 S1 C12 C13 . . . . 29.80(16) ?
    C1 S1 C12 C13 . . . . -85.96(15) ?
    C17 C12 C13 C14 . . . . 1.5(3) ?
    S1 C12 C13 C14 . . . . -178.74(14) ?
    C12 C13 C14 C15 . . . . -0.8(3) ?
    C13 C14 C15 C16 . . . . -0.5(3) ?
    C14 C15 C16 C17 . . . . 1.2(3) ?
    C14 C15 C16 Cl1 . . . . -179.50(15) ?
    C15 C16 C17 C12 . . . . -0.6(3) ?
    Cl1 C16 C17 C12 . . . . -179.88(13) ?
    C13 C12 C17 C16 . . . . -0.8(2) ?
    S1 C12 C17 C16 . . . . 179.45(12) ?
loop_
    _geom_hbond_atom_site_label_D
    _geom_hbond_atom_site_label_H
    _geom_hbond_atom_site_label_A
    _geom_hbond_site_symmetry_A
    _geom_hbond_distance_DH
    _geom_hbond_distance_HA
    _geom_hbond_distance_DA
    _geom_hbond_angle_DHA
    _geom_hbond_publ_flag
    C14 H14 O3 3_667 0.95 2.60 3.264(2) 127.4 yes
    C10 H10A Cg2 4_575 0.98 2.86 3.704(2) 144.9 yes
    C10 H10C Cg1 4_575 0.98 3.08 3.536(2) 109.7 yes
_iucr_refine_instructions_details
;
TITL 1139 IN P2(1)/C
CELL  0.71073 14.52990 12.97780  8.17760 90.00000 92.61500 90.00000
ZERR 4  0.00030  0.00020  0.00010  0.00000  0.00100  0.00000
LATT 1
SYMM -X, Y+ 0.50000, -Z+ 0.50000
SFAC C H O S CL
UNIT 68 60 12 4 4
TEMP -100
SIZE 0.25 0.29 0.36
L.S. 15
ACTA
CONF
BOND $H
EQIV $1 1-x, 1-y, 2-z
HTAB C14 O3_$1
BOND
MPLA 9 C1 C2 C3 C4 C5 C6 C7 O1 C8
MPLA 6 C12 C13 C14 C15 C16
FMAP 2
PLAN 20
WGHT    0.054200    0.775000
FVAR       0.11400
MOLE   1
CL1   5    0.112972    0.268987    0.959268    11.00000    0.03901    0.04093 =
         0.03802    0.00239    0.00413   -0.01320
S1    4    0.388365    0.461552    0.653998    11.00000    0.02594    0.02449 =
         0.02259    0.00141    0.00121    0.00192
O1    3    0.320392    0.750107    0.569545    11.00000    0.02778    0.02359 =
         0.03380    0.00082   -0.00359   -0.00112
O2    3    0.359437    0.387580    0.532006    11.00000    0.04163    0.02750 =
         0.02490   -0.00279    0.00368    0.00060
O3    3    0.484382    0.473963    0.697913    11.00000    0.02520    0.03716 =
         0.03520    0.00560    0.00201    0.00322
C1    1    0.341996    0.579985    0.596698    11.00000    0.02449    0.02614 =
         0.02189    0.00142   -0.00053    0.00029
C2    1    0.253506    0.594710    0.510510    11.00000    0.02447    0.02618 =
         0.01958    0.00076    0.00214    0.00028
C3    1    0.183678    0.531185    0.445470    11.00000    0.02913    0.02552 =
         0.02492   -0.00085    0.00155   -0.00213
AFIX  43
H3    2    0.188005    0.458361    0.454761    11.00000   -1.20000
AFIX   0
C4    1    0.107465    0.577316    0.366571    11.00000    0.02631    0.03772 =
         0.02507   -0.00096   -0.00026   -0.00392
C5    1    0.101474    0.684662    0.357789    11.00000    0.02419    0.03733 =
         0.02985    0.00403   -0.00035    0.00372
AFIX  43
H5    2    0.048475    0.714167    0.303956    11.00000   -1.20000
AFIX   0
C6    1    0.168862    0.750610    0.423556    11.00000    0.02777    0.02953 =
         0.02725    0.00386    0.00402    0.00362
C7    1    0.244288    0.701018    0.497262    11.00000    0.02621    0.02599 =
         0.02328    0.00018    0.00063   -0.00191
C8    1    0.378383    0.674648    0.629152    11.00000    0.02755    0.02827 =
         0.02728    0.00112   -0.00079    0.00045
C9    1    0.031985    0.511286    0.288996    11.00000    0.03279    0.04601 =
         0.04166   -0.00021   -0.00725   -0.00785
AFIX 137
H9A   2    0.044996    0.498085    0.174339    11.00000   -1.50000
H9B   2   -0.027145    0.547176    0.294316    11.00000   -1.50000
H9C   2    0.029073    0.445704    0.347943    11.00000   -1.50000
AFIX   0
C10   1    0.160932    0.865777    0.417010    11.00000    0.03789    0.03048 =
         0.04563    0.00586    0.00014    0.00518
AFIX 137
H10A  2    0.179998    0.894822    0.523873    11.00000   -1.50000
H10B  2    0.096876    0.885065    0.389501    11.00000   -1.50000
H10C  2    0.200739    0.892698    0.333381    11.00000   -1.50000
AFIX   0
C11   1    0.465085    0.712216    0.711350    11.00000    0.03291    0.03529 =
         0.04625   -0.00378   -0.00924   -0.00574
AFIX 137
H11A  2    0.485409    0.663382    0.796987    11.00000   -1.50000
H11B  2    0.454424    0.779780    0.760552    11.00000   -1.50000
H11C  2    0.512717    0.718312    0.630829    11.00000   -1.50000
AFIX   0
C12   1    0.332053    0.429673    0.835120    11.00000    0.02544    0.02402 =
         0.02270    0.00139    0.00049    0.00328
C13   1    0.367752    0.466314    0.984617    11.00000    0.02584    0.03735 =
         0.02630   -0.00125   -0.00331   -0.00142
AFIX  43
H13   2    0.420904    0.509028    0.989554    11.00000   -1.20000
AFIX   0
C14   1    0.324706    0.439655    1.126403    11.00000    0.03609    0.04189 =
         0.02198   -0.00322   -0.00378    0.00050
AFIX  43
H14   2    0.348837    0.463413    1.229550    11.00000   -1.20000
AFIX   0
C15   1    0.246739    0.378563    1.117908    11.00000    0.03602    0.03357 =
         0.02291    0.00212    0.00348    0.00305
AFIX  43
H15   2    0.217368    0.359735    1.214951    11.00000   -1.20000
AFIX   0
C16   1    0.211931    0.345165    0.967494    11.00000    0.02846    0.02352 =
         0.02978    0.00180    0.00132   -0.00059
C17   1    0.253537    0.369210    0.823630    11.00000    0.03055    0.02304 =
         0.02209   -0.00067   -0.00185    0.00104
AFIX  43
H17   2    0.229170    0.345154    0.720820    11.00000   -1.20000
HKLF 4
REM  1139 IN P2(1)/C
REM R1 =  0.0375 for   3053 Fo > 4sig(Fo)  and  0.0441 for all   3551 data
REM    202 parameters refined using      0 restraints
END
WGHT      0.0542      0.7750
REM Highest difference peak  0.311,  deepest hole -0.414,  1-sigma level  0.075
Q1    1   0.3553  0.4393  0.7561  11.00000  0.05    0.31
Q2    1   0.2987  0.5775  0.5509  11.00000  0.05    0.26
Q3    1   0.3016  0.3837  0.8407  11.00000  0.05    0.23
Q4    1   0.5196  0.6608  0.6697  11.00000  0.05    0.23
Q5    1   0.1036  0.8827  0.5027  11.00000  0.05    0.23
Q6    1   0.2811  0.4160  0.8220  11.00000  0.05    0.22
Q7    1   0.2232  0.3709  0.8860  11.00000  0.05    0.22
Q8    1   0.1378  0.5580  0.4264  11.00000  0.05    0.22
Q9    1   0.0016  0.5421  0.1863  11.00000  0.05    0.21
Q10   1   0.3368  0.4548  0.9032  11.00000  0.05    0.21
Q11   1   0.3621  0.5321  0.6345  11.00000  0.05    0.20
Q12   1   0.1371  0.8858  0.2932  11.00000  0.05    0.20
Q13   1   0.2388  0.6402  0.5280  11.00000  0.05    0.20
Q14   1   0.4933  0.7795  0.6400  11.00000  0.05    0.20
Q15   1   0.0930  0.3207  1.0281  11.00000  0.05    0.19
Q16   1   0.0450  0.4184  0.1049  11.00000  0.05    0.19
Q17   1  -0.0358  0.5074  0.4140  11.00000  0.05    0.19
Q18   1   0.2209  0.4684  0.7514  11.00000  0.05    0.19
Q19   1  -0.0239  0.4941  0.3624  11.00000  0.05    0.18
Q20   1  -0.0094  0.4785  0.4026  11.00000  0.05    0.18
;
