# Supplementary material for: 3-(3-Chloro­phenyl­sulfon­yl)-2,5,7-trimethyl-1-benzofuran
Source: Acta Crystallogr Sect E Struct Rep Online. 2012 Mar 3;68(Pt 4):o945. doi: 10.1107/S1600536812008355 (PMC3343926; doi:10.1107/S1600536812008355)
Supplement: Supplementary file 2 [file e-68-0o945-Isup2.hkl]

# 
# h,k,l, Fc-squared, Fo-squared, sigma(Fo-squared) and status flag 
# 
data_I
_shelx_title ' 1139 IN P2(1)/C' 
_shelx_refln_list_code          4 
_shelx_F_calc_maximum      330.47 
_exptl_crystal_F_000       696.00 
_reflns_d_resolution_high  0.7688 
 
loop_ 
 _symmetry_equiv_pos_as_xyz 
 'x, y, z' 
 '-x, y+1/2, -z+1/2' 
 '-x, -y, -z' 
 'x, -y-1/2, z-1/2' 
 
_cell_length_a    14.5299 
_cell_length_b    12.9778 
_cell_length_c     8.1776 
_cell_angle_alpha  90.000 
_cell_angle_beta   92.615 
_cell_angle_gamma  90.000 
 
_shelx_F_squared_multiplier     1.000 
 
loop_ 
 _refln_index_h 
 _refln_index_k 
 _refln_index_l 
 _refln_F_squared_calc 
 _refln_F_squared_meas 
 _refln_F_squared_sigma 
 _refln_observed_status 
   1   0   0     2181.51     2063.05     77.29 o 
   2   0   0     8297.72     7206.51    127.24 o 
   3   0   0      209.39      228.77      5.02 o 
   4   0   0     9819.82     8987.76    372.61 o 
   5   0   0      237.94      343.08      8.86 o 
   6   0   0      490.21      675.13     14.06 o 
   7   0   0     4746.01     5088.95     89.23 o 
   8   0   0     7033.76     7781.17    135.24 o 
   9   0   0      311.58      413.17     10.44 o 
  10   0   0       99.25       67.15      8.39 o 
  11   0   0       37.95       49.79      3.33 o 
  12   0   0        2.91       10.73      2.13 o 
  13   0   0       18.48       29.83      4.23 o 
  14   0   0     4429.61     4364.92     89.28 o 
  15   0   0       60.84       90.82      6.26 o 
  16   0   0      137.95      141.72      8.11 o 
  17   0   0       38.44       52.58      5.54 o 
  18   0   0      281.51      304.38     16.54 o 
   1   1   0       95.27       96.34      1.36 o 
   2   1   0       89.55       88.46      1.89 o 
   3   1   0       57.36       49.68      1.13 o 
   4   1   0      309.83      328.95      4.56 o 
   5   1   0        8.58        8.48      0.81 o 
   6   1   0      111.97      153.76      3.01 o 
   7   1   0     3865.76     3957.98     68.11 o 
   8   1   0      364.12      404.67      6.50 o 
   9   1   0       88.61       74.78      3.79 o 
  10   1   0      525.51      481.22      7.97 o 
  11   1   0      792.59      792.56     11.96 o 
  12   1   0      162.81      177.01      4.55 o 
  13   1   0      309.79      284.26      8.35 o 
  14   1   0      319.71      317.57      7.36 o 
  15   1   0        2.95        5.32      1.89 o 
  16   1   0        5.36        5.22      2.07 o 
  17   1   0        0.99        0.90      1.95 o 
  18   1   0        5.61        5.01      2.49 o 
   0   2   0      726.71      743.10     10.60 o 
   1   2   0     7426.27     6681.01     66.22 o 
   2   2   0     1204.60     1269.89     13.58 o 
   3   2   0     8456.10     7727.73    125.60 o 
   4   2   0       16.52       26.35      0.88 o 
   5   2   0     6567.80     6384.98     70.37 o 
   6   2   0     1010.53     1196.18     16.17 o 
   7   2   0     1519.02     1644.49     19.74 o 
   8   2   0       97.51      115.82      2.98 o 
   9   2   0     3528.52     3372.92     47.95 o 
  10   2   0        1.63        4.21      1.61 o 
  11   2   0        6.71        7.23      3.28 o 
  12   2   0        1.69       -0.62      0.98 o 
  13   2   0       31.76       34.67      2.52 o 
  14   2   0       16.59       22.32      2.27 o 
  15   2   0      121.91      122.41      5.01 o 
  16   2   0        1.40        1.54      1.89 o 
  17   2   0      307.99      332.48     10.55 o 
  18   2   0        1.63        0.38      2.10 o 
   1   3   0     5299.12     5258.96    117.81 o 
   2   3   0    29024.14    24111.84    231.35 o 
   3   3   0      459.63      478.20      5.82 o 
   4   3   0       24.72       18.39      1.27 o 
   5   3   0       17.63       15.67      0.84 o 
   6   3   0     3213.51     3373.71     35.87 o 
   7   3   0     1579.28     1852.91     20.67 o 
   8   3   0        0.76        3.01      0.81 o 
   9   3   0      186.01      188.30      4.88 o 
  10   3   0      665.15      705.63     11.08 o 
  11   3   0      104.24      108.97      3.92 o 
  12   3   0     1879.48     1835.07     24.15 o 
  13   3   0      119.91      110.64      5.14 o 
  14   3   0      293.24      282.90      6.79 o 
  15   3   0       21.73       20.57      2.33 o 
  16   3   0      385.95      399.89      9.98 o 
  17   3   0       27.50       32.36      3.30 o 
  18   3   0       89.11       87.11      9.39 o 
   0   4   0     4843.46     4662.88     60.20 o 
   1   4   0        4.05        4.43      0.29 o 
   2   4   0     7788.11     7624.52    145.78 o 
   3   4   0      265.61      313.96      3.71 o 
   4   4   0     2158.75     2004.56     21.57 o 
   5   4   0      845.13      787.90     11.09 o 
   6   4   0      903.34     1140.24     12.55 o 
   7   4   0      218.56      229.17      3.92 o 
   8   4   0       11.70       34.20      1.53 o 
   9   4   0       25.97       31.19      1.93 o 
  10   4   0     1825.17     1812.74     24.20 o 
  11   4   0      175.50      149.21      4.34 o 
  12   4   0      500.70      492.32      8.62 o 
  13   4   0        1.70        3.52      2.11 o 
  14   4   0      791.28      785.02     13.57 o 
  15   4   0        3.35        1.86      1.73 o 
  16   4   0       33.10       34.17      3.43 o 
  17   4   0        9.58        7.17      3.21 o 
  18   4   0      166.12      182.85     10.52 o 
   1   5   0       15.92        2.89      0.38 o 
   2   5   0      861.48      955.73      9.37 o 
   3   5   0    10926.81    10557.00    148.00 o 
   4   5   0       81.69      107.25      2.68 o 
   5   5   0     1942.49     2071.30     22.55 o 
   6   5   0       13.39       11.84      0.91 o 
   7   5   0     2695.71     2817.47     30.68 o 
   8   5   0       58.83       55.18      1.97 o 
   9   5   0      163.73      189.21      4.17 o 
  10   5   0      217.59      228.04      5.32 o 
  11   5   0     1928.81     1809.27     24.56 o 
  12   5   0      212.27      188.51      8.08 o 
  13   5   0        0.52        1.73      1.30 o 
  14   5   0        1.42        5.51      1.50 o 
  15   5   0      168.21      194.56      6.30 o 
  16   5   0       17.70       11.29      5.39 o 
  17   5   0       56.05       72.35      6.83 o 
  18   5   0       35.67       33.48      5.69 o 
   0   6   0     2141.46     2470.16     32.69 o 
   1   6   0       83.97       80.38      1.43 o 
   2   6   0     1478.94     1668.27     15.96 o 
   3   6   0      626.01      698.56      7.29 o 
   4   6   0     2297.49     2377.39     24.19 o 
   5   6   0     3379.19     3426.64     36.42 o 
   6   6   0      468.17      509.47      6.89 o 
   7   6   0      250.43      231.08      5.23 o 
   8   6   0       33.47       38.98      1.67 o 
   9   6   0     1782.17     1776.77     21.98 o 
  10   6   0       96.94       98.01      3.83 o 
  11   6   0       10.17       14.95      1.84 o 
  12   6   0      263.18      223.23      6.13 o 
  13   6   0      259.57      266.86      6.47 o 
  14   6   0      298.90      265.80     11.24 o 
  15   6   0       57.18       62.90      5.77 o 
  16   6   0       31.20       25.02      4.54 o 
  17   6   0      106.45      131.18      9.62 o 
   1   7   0      276.36      308.76      3.71 o 
   2   7   0     3369.84     3337.91     29.77 o 
   3   7   0        6.63        6.65      0.95 o 
   4   7   0      134.09      115.28      1.97 o 
   5   7   0      185.94      195.83      3.50 o 
   6   7   0      479.40      414.87      5.99 o 
   7   7   0      546.68      545.01      7.53 o 
   8   7   0      268.13      233.99      5.71 o 
   9   7   0      133.33      115.98      3.27 o 
  10   7   0      353.88      350.54      6.92 o 
  11   7   0       23.87       23.27      2.00 o 
  12   7   0     1305.72     1284.20     22.92 o 
  13   7   0      122.25      143.10     17.31 o 
  14   7   0       32.16       27.93      4.54 o 
  15   7   0        1.82       -0.07      3.46 o 
  16   7   0      315.79      351.67     14.37 o 
  17   7   0       57.66       66.50     15.77 o 
   0   8   0      522.30      436.93     10.79 o 
   1   8   0      599.75      602.45      6.56 o 
   2   8   0      246.52      265.59      3.29 o 
   3   8   0      565.38      582.36      6.44 o 
   4   8   0      194.68      234.12      3.80 o 
   5   8   0       32.82       35.83      1.48 o 
   6   8   0      125.20      131.57      3.05 o 
   7   8   0      283.73      290.97      5.71 o 
   8   8   0        0.24        2.30      0.87 o 
   9   8   0        9.88       10.03      1.71 o 
  10   8   0      187.22      158.12      4.93 o 
  11   8   0       20.68       29.25      4.17 o 
  12   8   0        8.90        3.78      3.08 o 
  13   8   0       87.80       74.44      6.26 o 
  14   8   0        3.95        1.19      2.67 o 
  15   8   0       56.25       74.15     12.31 o 
  16   8   0       34.57       48.95      5.69 o 
   1   9   0     1386.39     1392.86     14.59 o 
   2   9   0      334.55      340.96      4.26 o 
   3   9   0      689.02      656.08      6.95 o 
   4   9   0       39.68       50.22      1.57 o 
   5   9   0      407.42      421.98      6.14 o 
   6   9   0       64.89       87.14      5.80 o 
   7   9   0     4934.12     4758.55     58.37 o 
   8   9   0      388.46      385.46      8.15 o 
   9   9   0     1113.33     1039.80     17.00 o 
  10   9   0       91.40       74.97      4.64 o 
  11   9   0      736.04      717.16     26.16 o 
  12   9   0       14.74       20.66      3.96 o 
  13   9   0        1.50        2.56      2.75 o 
  14   9   0       36.08       42.67      5.24 o 
  15   9   0      125.80      145.23      9.39 o 
   0  10   0     1014.10     1095.53     15.90 o 
   1  10   0       69.40       69.95      2.14 o 
   2  10   0      161.37      164.18      3.64 o 
   3  10   0        0.53       -0.31      0.90 o 
   4  10   0     1205.05     1192.60     18.02 o 
   5  10   0      186.29      192.17      5.55 o 
   6  10   0      318.89      304.23      8.33 o 
   7  10   0       11.22        7.90      1.79 o 
   8  10   0       23.67       18.45      2.53 o 
   9  10   0       72.38       77.00      4.58 o 
  10  10   0      412.12      393.33     11.59 o 
  11  10   0      133.41      133.11      8.11 o 
  12  10   0       71.54       58.63     11.16 o 
  13  10   0      127.98      130.32      8.26 o 
  14  10   0       40.49       44.81      8.08 o 
  15  10   0       56.51       71.02      6.97 o 
   1  11   0       95.40       87.89      4.00 o 
   2  11   0      923.72      871.38     18.11 o 
   3  11   0      309.13      268.69      8.02 o 
   4  11   0       55.36       42.31      3.33 o 
   5  11   0      294.52      282.15      8.45 o 
   6  11   0       89.61       85.68      8.64 o 
   7  11   0      144.29      119.00      6.97 o 
   8  11   0       11.41       15.17      3.26 o 
   9  11   0       29.30       14.16      3.26 o 
  10  11   0      384.64      313.56     12.67 o 
  11  11   0        2.43        2.31      4.62 o 
  12  11   0       18.31       14.72      3.96 o 
  13  11   0       19.85       20.51      6.54 o 
  14  11   0       56.63       56.41      6.40 o 
   0  12   0      242.44      296.25     16.93 o 
   1  12   0      459.92      446.31     16.16 o 
   2  12   0       19.72       22.44      4.05 o 
   3  12   0        8.27        7.31      1.88 o 
   4  12   0        0.16       -0.15      1.66 o 
   5  12   0      554.86      572.57     13.91 o 
   6  12   0      338.62      331.47     13.08 o 
   7  12   0       42.43       48.63      6.54 o 
   8  12   0      446.25      415.39     16.16 o 
   9  12   0      606.50      566.66     17.91 o 
  10  12   0        1.04        3.59      5.39 o 
  11  12   0       97.15       85.30      7.11 o 
  12  12   0        8.79        8.46      3.69 o 
  13  12   0      231.35      257.42     12.37 o 
   1  13   0      422.29      412.90     15.23 o 
   2  13   0       29.81       43.45      6.93 o 
   3  13   0       59.93       63.83      6.24 o 
   4  13   0      242.83      240.33     13.47 o 
   5  13   0        8.41        3.08      4.62 o 
   6  13   0       40.23       52.02      4.98 o 
   7  13   0        1.07       -0.51      2.06 o 
   8  13   0        0.12       -1.00      3.46 o 
   9  13   0       47.21       52.05      6.93 o 
  10  13   0       16.39       17.42      4.05 o 
  11  13   0       46.04       38.07      5.24 o 
  12  13   0       48.86       49.48      5.94 o 
   0  14   0      454.55      477.84     24.62 o 
   1  14   0      295.20      312.90     13.60 o 
   2  14   0        0.57        2.59      2.96 o 
   3  14   0       71.81       61.15      7.31 o 
   4  14   0      464.15      427.82     24.62 o 
   5  14   0      383.00      381.66     23.08 o 
   6  14   0        0.01        4.62      5.39 o 
   7  14   0       19.37       23.08      7.69 o 
   8  14   0      179.48      169.28     16.16 o 
   9  14   0      557.91      570.68     43.47 o 
  10  14   0      115.76      161.61      9.67 o 
   1  15   0       14.76       14.08      5.77 o 
   2  15   0      159.22      162.36     14.62 o 
   3  15   0       13.48       11.54      6.16 o 
   4  15   0        0.12        2.31      5.39 o 
   5  15   0        3.74        1.54      4.62 o 
   6  15   0       44.36       41.55      9.23 o 
   7  15   0       52.16       54.63     10.77 o 
   8  15   0       18.48       17.70      7.69 o 
   0  16   0       30.31       27.70      7.69 o 
   1  16   0       63.98       67.71     10.77 o 
   2  16   0       81.84       82.33     11.54 o 
   3  16   0       39.01       31.55      8.46 o 
   4  16   0        9.72        4.62      5.39 o 
   5  16   0      143.11      150.82     16.16 o 
 -18   1   1        0.03       -0.41      1.97 o 
 -17   1   1        4.95        3.79      2.07 o 
 -16   1   1      227.62      230.71      7.29 o 
 -15   1   1        0.22        1.82      1.88 o 
 -14   1   1      320.41      299.63      6.71 o 
 -13   1   1       25.43       22.45      2.33 o 
 -12   1   1      966.45      957.91     15.43 o 
 -11   1   1      641.65      671.82     12.66 o 
 -10   1   1      526.59      515.82     10.25 o 
  -9   1   1       25.98       20.10      1.58 o 
  -8   1   1      486.80      475.76      7.56 o 
  -7   1   1     1355.11     1347.33     17.15 o 
  -6   1   1      116.04      137.06      3.24 o 
  -5   1   1       19.16       33.24      1.61 o 
  -4   1   1     3226.15     3192.69     34.36 o 
  -3   1   1     1389.07     1332.88     14.82 o 
  -2   1   1     5550.48     5432.22    103.20 o 
  -1   1   1      401.16      399.60      3.97 o 
   0   1   1     3100.59     3193.99     25.34 o 
   1   1   1     4219.41     4234.49     81.08 o 
   2   1   1    14184.57    12752.19    140.21 o 
   3   1   1      284.96      302.80      3.93 o 
   4   1   1      224.03      200.91      2.87 o 
   5   1   1     1886.57     1991.60     20.98 o 
   6   1   1      538.78      508.26      6.42 o 
   7   1   1       27.83       14.65      0.96 o 
   8   1   1      796.19      872.88     11.99 o 
   9   1   1     1448.23     1667.72     19.86 o 
  10   1   1     1786.89     1812.43     23.26 o 
  11   1   1        4.87        1.26      1.04 o 
  12   1   1      533.99      487.40      8.52 o 
  13   1   1       65.74       54.24      3.25 o 
  14   1   1      109.60      132.48      5.89 o 
  15   1   1       28.26       25.78      2.72 o 
  16   1   1       88.97       78.96      5.00 o 
  17   1   1        9.14        6.45      2.26 o 
  18   1   1       22.54       27.08      6.20 o 
 -18   2   1        3.58        4.73      2.45 o 
 -17   2   1        6.67        7.85      2.37 o 
 -16   2   1        0.01        1.40      1.89 o 
 -15   2   1      162.42      164.64      5.79 o 
 -14   2   1      291.09      283.87      7.45 o 
 -13   2   1      114.36      124.38      5.22 o 
 -12   2   1       70.19       75.78      3.31 o 
 -11   2   1       12.98       13.12      1.69 o 
 -10   2   1     1675.92     1699.88     26.01 o 
  -9   2   1       13.74       23.77      1.61 o 
  -8   2   1      232.39      253.74      5.18 o 
  -7   2   1     1307.54     1474.45     20.09 o 
  -6   2   1     1277.15     1179.05     15.04 o 
  -5   2   1     1031.79     1057.70     13.42 o 
  -4   2   1       65.45       99.40      1.95 o 
  -3   2   1     1680.93     1721.33     17.48 o 
  -2   2   1      886.27     1002.35     10.38 o 
  -1   2   1     9831.87     8910.41     83.20 o 
   0   2   1     1023.76     1065.02      9.50 o 
   1   2   1     5255.15     5343.95    119.82 o 
   2   2   1       87.60      116.68      1.84 o 
   3   2   1     2495.64     2589.61     26.57 o 
   4   2   1     1574.70     1543.54     16.33 o 
   5   2   1     2095.02     2323.43     24.34 o 
   6   2   1       85.06      115.34      2.28 o 
   7   2   1      610.77      665.25      8.24 o 
   8   2   1     2503.32     2661.80     28.41 o 
   9   2   1       25.90       22.05      1.34 o 
  10   2   1       22.85       20.19      2.86 o 
  11   2   1       35.01       52.01      2.47 o 
  12   2   1      184.90      201.62      4.96 o 
  13   2   1      404.29      401.16      9.77 o 
  14   2   1        8.75       11.58      2.07 o 
  15   2   1      137.94      136.58      5.26 o 
  16   2   1        1.72        3.11      1.89 o 
  17   2   1       36.21       45.46      3.94 o 
  18   2   1       76.82       77.13      5.17 o 
 -18   3   1       68.69       63.58      4.43 o 
 -17   3   1       28.75       19.40      3.11 o 
 -16   3   1        0.95        3.85      3.33 o 
 -15   3   1       36.71       32.59      4.83 o 
 -14   3   1      154.54      148.56      5.78 o 
 -13   3   1       34.56       37.06      3.04 o 
 -12   3   1      402.88      395.66      7.99 o 
 -11   3   1       36.53       50.33      2.81 o 
 -10   3   1      139.30      128.10      4.18 o 
  -9   3   1      270.57      251.15      5.31 o 
  -8   3   1      135.12      171.31      3.92 o 
  -7   3   1      311.34      291.35      5.54 o 
  -6   3   1        0.82        1.32      0.61 o 
  -5   3   1      102.79      112.68      2.36 o 
  -4   3   1        9.10       23.73      0.96 o 
  -3   3   1     1761.86     1878.86     19.05 o 
  -2   3   1     1363.76     1263.45     12.97 o 
  -1   3   1      745.77      798.62      8.07 o 
   0   3   1     1257.94     1259.21     12.88 o 
   1   3   1     2729.56     3024.60     31.91 o 
   2   3   1      269.04      288.58      3.89 o 
   3   3   1     7066.83     7266.90    134.40 o 
   4   3   1      347.05      366.75      7.30 o 
   5   3   1      525.12      498.76      6.16 o 
   6   3   1       17.67       29.32      1.44 o 
   7   3   1     1311.60     1276.44     15.59 o 
   8   3   1        4.53        2.06      0.65 o 
   9   3   1        0.01        3.23      0.80 o 
  10   3   1     1282.68     1298.64     17.35 o 
  11   3   1      460.74      481.93      8.27 o 
  12   3   1      183.45      176.47      7.18 o 
  13   3   1       88.24       71.77      3.63 o 
  14   3   1       67.01       69.18      3.43 o 
  15   3   1       46.52       36.19      3.04 o 
  16   3   1       41.44       41.25      3.66 o 
  17   3   1        0.37        2.92      2.39 o 
  18   3   1      118.00      137.27      8.60 o 
 -18   4   1       89.67       93.28      5.69 o 
 -17   4   1        0.98        2.39      2.13 o 
 -16   4   1       19.62       18.43      2.68 o 
 -15   4   1      170.81      172.88      7.44 o 
 -14   4   1      493.57      502.03     11.96 o 
 -13   4   1      316.29      329.06     11.22 o 
 -12   4   1       18.35       15.89      1.94 o 
 -11   4   1     1015.77      957.89     14.68 o 
 -10   4   1      348.62      322.58      6.54 o 
  -9   4   1     1135.12     1087.88     16.93 o 
  -8   4   1      639.79      651.23      8.80 o 
  -7   4   1     1327.20     1470.14     16.08 o 
  -6   4   1        5.64        2.35      0.66 o 
  -5   4   1       32.99       25.76      1.71 o 
  -4   4   1       64.40       77.42      1.53 o 
  -3   4   1     1359.86     1347.27     13.08 o 
  -2   4   1      439.27      420.29      4.62 o 
  -1   4   1     4827.51     4707.80     41.24 o 
   0   4   1     3120.59     3169.22     30.77 o 
   1   4   1     1932.16     2146.76     26.19 o 
   2   4   1     2662.02     2989.07     33.40 o 
   3   4   1      890.13      831.60     10.00 o 
   4   4   1     1311.85     1372.54     13.93 o 
   5   4   1     1950.55     2234.92     22.29 o 
   6   4   1      289.03      326.43      5.18 o 
   7   4   1     3194.35     3383.33     35.42 o 
   8   4   1      476.03      475.71      6.50 o 
   9   4   1      791.86      779.61     10.50 o 
  10   4   1       30.42       33.81      1.72 o 
  11   4   1      988.82     1029.80     13.69 o 
  12   4   1      528.96      516.99      8.95 o 
  13   4   1      220.56      229.90      5.83 o 
  14   4   1       10.06        6.48      1.81 o 
  15   4   1        0.32        2.50      2.89 o 
  16   4   1        3.01        6.19      2.19 o 
  17   4   1      125.49      129.23      8.67 o 
  18   4   1        7.38        3.08      3.36 o 
 -18   5   1        3.78        3.85      5.77 o 
 -17   5   1       22.78       23.74      3.39 o 
 -16   5   1        8.37        5.45      2.13 o 
 -15   5   1        3.14        5.57      2.79 o 
 -14   5   1       55.07       51.11      3.78 o 
 -13   5   1      423.71      407.19     10.06 o 
 -12   5   1       52.13       62.55      3.37 o 
 -11   5   1       83.24       68.65      3.07 o 
 -10   5   1      220.72      228.90      5.34 o 
  -9   5   1      382.45      351.05      6.68 o 
  -8   5   1      406.90      365.83      6.18 o 
  -7   5   1      140.29      137.94      2.86 o 
  -6   5   1      153.63      176.25      3.14 o 
  -5   5   1      846.01     1033.63     11.18 o 
  -4   5   1      150.23      151.28      2.40 o 
  -3   5   1       33.79       26.28      0.87 o 
  -2   5   1      612.41      607.16      6.39 o 
  -1   5   1       71.19       53.33      0.98 o 
   0   5   1        0.72        2.85      0.40 o 
   1   5   1       14.04        2.82      0.63 o 
   2   5   1      131.92      133.81      2.32 o 
   3   5   1     1393.85     1559.60     17.01 o 
   4   5   1     4461.33     4721.75     49.28 o 
   5   5   1      294.40      284.41      4.05 o 
   6   5   1      208.73      182.94      2.87 o 
   7   5   1      552.19      532.14      6.54 o 
   8   5   1       17.43       11.13      0.92 o 
   9   5   1      728.15      668.31      8.65 o 
  10   5   1      289.16      297.60      5.39 o 
  11   5   1     1007.76     1018.96     13.51 o 
  12   5   1      618.38      563.26      9.36 o 
  13   5   1      320.67      296.29      7.89 o 
  14   5   1      106.12       98.25      5.49 o 
  15   5   1       81.15       87.44      6.83 o 
  16   5   1        7.28        7.31      3.36 o 
  17   5   1       64.25       56.07      5.83 o 
 -17   6   1       45.44       53.94      6.40 o 
 -16   6   1      343.68      338.08     13.81 o 
 -15   6   1       21.66       19.34      3.59 o 
 -14   6   1      129.68      137.78      5.80 o 
 -13   6   1       33.03       24.75      3.55 o 
 -12   6   1      548.96      554.25     11.03 o 
 -11   6   1       84.92       91.89      3.51 o 
 -10   6   1      996.42      996.57     15.00 o 
  -9   6   1      255.99      241.89      5.43 o 
  -8   6   1       20.54       13.88      1.42 o 
  -7   6   1        0.74        1.06      0.80 o 
  -6   6   1      456.22      409.41      5.66 o 
  -5   6   1      695.79      787.42      8.52 o 
  -4   6   1       73.35       61.81      1.51 o 
  -3   6   1      511.56      560.24      6.18 o 
  -2   6   1     2022.98     2062.05     18.81 o 
  -1   6   1     1366.95     1610.28     14.81 o 
   0   6   1     2646.65     2861.52     31.47 o 
   1   6   1     1618.64     1734.18     19.59 o 
   2   6   1      129.98      128.21      2.23 o 
   3   6   1     1113.54     1245.39     14.93 o 
   4   6   1     2204.04     2300.38     24.76 o 
   5   6   1     3067.72     3193.31     31.49 o 
   6   6   1       63.58       82.98      1.87 o 
   7   6   1      247.87      261.83      3.89 o 
   8   6   1     2343.63     2449.00     26.33 o 
   9   6   1      606.09      613.96      8.17 o 
  10   6   1      291.90      269.33      6.19 o 
  11   6   1        6.65        4.59      1.45 o 
  12   6   1      906.99      869.94     16.85 o 
  13   6   1       26.11       32.07      4.41 o 
  14   6   1      231.89      205.45      9.96 o 
  15   6   1        4.38        0.84      5.77 o 
  16   6   1      386.20      422.27     15.89 o 
  17   6   1       27.19       36.72      5.54 o 
 -17   7   1       48.73       52.80      6.40 o 
 -16   7   1        5.49        2.60      4.62 o 
 -15   7   1        0.39        0.00      2.67 o 
 -14   7   1        4.25        3.43      2.36 o 
 -13   7   1      109.44      117.23      6.95 o 
 -12   7   1      131.99      135.26      5.30 o 
 -11   7   1        1.39       -0.72      1.13 o 
 -10   7   1      171.65      169.74      5.38 o 
  -9   7   1       24.76       21.08      1.70 o 
  -8   7   1        1.31        0.87      0.84 o 
  -7   7   1       41.99       50.62      1.98 o 
  -6   7   1       12.35       22.05      1.21 o 
  -5   7   1      606.69      588.99      6.74 o 
  -4   7   1     1363.21     1304.28     13.12 o 
  -3   7   1        3.83        2.96      0.50 o 
  -2   7   1     1449.07     1818.83     17.59 o 
  -1   7   1       64.16       60.34      1.17 o 
   0   7   1      245.90      283.28      4.32 o 
   1   7   1       53.55       40.42      1.17 o 
   2   7   1      165.72      181.32      2.61 o 
   3   7   1      350.75      381.14      5.29 o 
   4   7   1      552.66      550.71      6.97 o 
   5   7   1      552.10      578.27      7.41 o 
   6   7   1      296.44      269.50      4.38 o 
   7   7   1      265.30      264.01      4.82 o 
   8   7   1       74.05       73.65      2.41 o 
   9   7   1      235.48      213.46      4.42 o 
  10   7   1      552.22      529.93     11.48 o 
  11   7   1        8.49       13.91      2.73 o 
  12   7   1       46.05       40.17      3.80 o 
  13   7   1      101.34      117.68      7.39 o 
  14   7   1       36.59       45.93      5.12 o 
  15   7   1        5.59       10.11      3.69 o 
  16   7   1       37.29       30.64      4.98 o 
  17   7   1       11.40       12.31      5.39 o 
 -16   8   1        0.82        1.54      5.00 o 
 -15   8   1      484.10      498.04     17.35 o 
 -14   8   1       20.58       22.70      4.05 o 
 -13   8   1      116.94      105.92      5.79 o 
 -12   8   1        0.04       -0.85      1.71 o 
 -11   8   1       88.89       95.71      4.10 o 
 -10   8   1        2.75        2.39      1.27 o 
  -9   8   1      947.23      888.25     12.67 o 
  -8   8   1      192.37      169.32      4.31 o 
  -7   8   1      569.02      560.44      7.93 o 
  -6   8   1      893.49      893.81     10.50 o 
  -5   8   1      129.18      133.75      2.74 o 
  -4   8   1        3.45        2.66      0.60 o 
  -3   8   1      588.78      526.62      6.10 o 
  -2   8   1        8.92        6.89      0.62 o 
  -1   8   1     2701.36     2660.15     26.43 o 
   0   8   1     1280.81     1306.12     14.48 o 
   1   8   1      227.91      218.45      3.15 o 
   2   8   1      690.60      711.40     10.40 o 
   3   8   1      452.78      452.63      5.72 o 
   4   8   1      427.95      435.64      6.48 o 
   5   8   1      700.95      700.31      8.79 o 
   6   8   1      830.88      875.29     12.07 o 
   7   8   1     1980.10     1804.33     23.75 o 
   8   8   1      137.52      148.12      3.86 o 
   9   8   1      148.01      138.11      5.04 o 
  10   8   1      249.76      244.32      8.35 o 
  11   8   1       22.51       30.57      4.41 o 
  12   8   1       84.28       66.87      5.83 o 
  13   8   1     1041.96      955.64     26.44 o 
  14   8   1      208.91      203.33     10.52 o 
  15   8   1       25.31       16.95      4.41 o 
  16   8   1        2.08        0.59      3.26 o 
 -15   9   1       60.07       79.54      6.97 o 
 -14   9   1      146.83      133.17      9.23 o 
 -13   9   1       23.16       18.94      3.96 o 
 -12   9   1      239.97      262.42     10.16 o 
 -11   9   1       75.18       64.54      3.97 o 
 -10   9   1      279.28      278.45      8.59 o 
  -9   9   1       15.54       13.78      1.75 o 
  -8   9   1      943.76      927.77     15.41 o 
  -7   9   1       37.33       33.37      1.70 o 
  -6   9   1       55.16       60.66      2.11 o 
  -5   9   1      157.28      178.10      3.02 o 
  -4   9   1      788.18      787.51      8.67 o 
  -3   9   1      201.58      256.59      3.68 o 
  -2   9   1       65.99       74.50      1.55 o 
  -1   9   1      639.81      627.26      7.24 o 
   0   9   1      225.56      223.90      3.63 o 
   1   9   1      254.63      253.67      5.06 o 
   2   9   1     1050.17     1117.59     15.39 o 
   3   9   1      499.49      559.18      9.23 o 
   4   9   1      619.98      586.48      8.92 o 
   5   9   1       77.33       80.86      4.55 o 
   6   9   1     2206.41     2235.78     31.59 o 
   7   9   1      347.18      368.45     10.14 o 
   8   9   1        0.09       -0.24      1.30 o 
   9   9   1       21.77       14.50      3.29 o 
  10   9   1      559.09      557.81     22.70 o 
  11   9   1        0.04        2.85      3.46 o 
  12   9   1       10.08        5.18      2.67 o 
  13   9   1        0.29        2.31      2.67 o 
  14   9   1      395.28      373.93     15.16 o 
  15   9   1        3.61        2.90      3.26 o 
 -15  10   1       30.32       28.25      9.23 o 
 -14  10   1       49.48       56.17      5.83 o 
 -13  10   1        0.30       -0.77      2.75 o 
 -12  10   1       47.05       38.21      4.65 o 
 -11  10   1        4.61        1.69      4.62 o 
 -10  10   1      252.88      268.27     11.11 o 
  -9  10   1      380.45      362.92     10.49 o 
  -8  10   1      210.67      181.05      6.86 o 
  -7  10   1      279.05      265.91     11.68 o 
  -6  10   1      312.69      302.80      8.65 o 
  -5  10   1      725.04      685.34     11.81 o 
  -4  10   1       70.24       60.72      2.69 o 
  -3  10   1       22.73       18.82      1.27 o 
  -2  10   1     1769.52     1770.58     20.72 o 
  -1  10   1      594.48      530.45      7.52 o 
   0  10   1      607.11      621.64      9.58 o 
   1  10   1      147.36      162.21      5.08 o 
   2  10   1      688.27      631.16      9.85 o 
   3  10   1      263.10      242.37      5.06 o 
   4  10   1       26.29       23.08      1.72 o 
   5  10   1        0.14       -0.68      0.88 o 
   6  10   1      311.52      303.41     10.28 o 
   7  10   1        3.35        0.35      1.44 o 
   8  10   1      399.92      408.47     11.28 o 
   9  10   1      338.65      344.95     11.48 o 
  10  10   1        0.00       -2.05      2.69 o 
  11  10   1       59.57       70.96      8.85 o 
  12  10   1      314.44      280.90     12.52 o 
  13  10   1       10.89       22.80      4.54 o 
  14  10   1        4.09       -2.15      2.69 o 
  15  10   1       83.95       82.55      7.68 o 
 -14  11   1       93.89      101.18      7.68 o 
 -13  11   1      413.51      418.98     15.65 o 
 -12  11   1       36.11       36.58      4.98 o 
 -11  11   1       99.34      103.80      7.11 o 
 -10  11   1        1.24        3.57      2.67 o 
  -9  11   1      298.35      288.10     16.58 o 
  -8  11   1      117.43      113.59      7.32 o 
  -7  11   1      337.71      341.29     16.23 o 
  -6  11   1      111.23      108.08      6.99 o 
  -5  11   1      743.99      712.21     20.96 o 
  -4  11   1       21.42       21.98      4.46 o 
  -3  11   1      755.95      708.33     15.27 o 
  -2  11   1      189.03      156.04      8.42 o 
  -1  11   1       36.15       36.48      2.88 o 
   0  11   1     1039.48      985.59     19.92 o 
   1  11   1     1272.13     1223.07     23.65 o 
   2  11   1      113.13      106.45      6.10 o 
   3  11   1      182.07      187.35      6.64 o 
   4  11   1      181.56      189.27      9.97 o 
   5  11   1      423.81      431.73     26.16 o 
   6  11   1       49.80       43.00      4.41 o 
   7  11   1      334.64      313.25     12.70 o 
   8  11   1      510.45      488.89     15.89 o 
   9  11   1      644.10      627.51     19.03 o 
  10  11   1      151.20      144.63      8.26 o 
  11  11   1      398.82      355.03     17.31 o 
  12  11   1        1.18        1.40      2.67 o 
  13  11   1       31.40       40.13      5.39 o 
  14  11   1        6.50        9.54      3.84 o 
 -13  12   1       22.90       29.38      5.24 o 
 -12  12   1        5.57        0.12      2.81 o 
 -11  12   1      181.26      180.64      9.67 o 
 -10  12   1       86.63      110.03      7.22 o 
  -9  12   1       29.43       31.12      4.54 o 
  -8  12   1      193.85      173.31     11.57 o 
  -7  12   1       14.48       13.46      3.72 o 
  -6  12   1      243.87      265.41      8.48 o 
  -5  12   1      186.70      203.52      7.16 o 
  -4  12   1       40.81       32.16      4.35 o 
  -3  12   1      371.18      310.59     12.51 o 
  -2  12   1       66.63       48.90      7.69 o 
  -1  12   1      255.41      272.59     20.39 o 
   0  12   1       57.59       51.32      6.54 o 
   1  12   1       11.49       25.56      2.79 o 
   2  12   1      143.94      175.23      6.31 o 
   3  12   1      203.17      197.35      6.98 o 
   4  12   1      120.24      117.01      6.40 o 
   5  12   1       81.00       93.42      5.94 o 
   6  12   1        2.30        4.31      2.56 o 
   7  12   1       60.83       65.68      5.69 o 
   8  12   1      276.38      265.52     11.08 o 
   9  12   1       89.57       99.75     13.47 o 
  10  12   1      278.62      279.16     12.20 o 
  11  12   1      138.12      141.25      8.96 o 
  12  12   1        7.39       13.40      8.08 o 
  13  12   1        0.18       -1.54      2.75 o 
 -11  13   1      148.47      160.19     25.39 o 
 -10  13   1        9.27        6.69      3.26 o 
  -9  13   1       41.31       37.33      4.65 o 
  -8  13   1      516.52      536.68     18.08 o 
  -7  13   1      228.20      225.45     16.93 o 
  -6  13   1       46.02       45.75      5.69 o 
  -5  13   1       17.48       10.60      7.69 o 
  -4  13   1      592.99      685.81     34.63 o 
  -3  13   1       47.95       53.64      5.44 o 
  -2  13   1      293.03      276.49     12.23 o 
  -1  13   1       17.45       19.15      4.05 o 
   0  13   1      966.57      954.08     56.94 o 
   1  13   1        0.01        0.68      2.40 o 
   2  13   1      165.32      203.14     14.62 o 
   3  13   1      409.08      413.20     23.08 o 
   4  13   1      139.32      132.44      7.11 o 
   5  13   1        8.68       11.66      3.26 o 
   6  13   1      328.76      326.12     18.85 o 
   7  13   1       40.03       46.25      5.12 o 
   8  13   1        7.73        4.69      2.96 o 
   9  13   1        0.16        1.23      2.56 o 
  10  13   1      694.57      660.71     21.04 o 
  11  13   1      189.07      189.32     10.67 o 
 -10  14   1       25.19       18.47      8.46 o 
  -9  14   1       11.99        5.39      6.16 o 
  -8  14   1       42.40       23.08      7.69 o 
  -7  14   1       26.28       33.09      8.46 o 
  -6  14   1       18.48       15.39      6.93 o 
  -5  14   1      324.89      321.26     15.77 o 
  -4  14   1       16.65       22.28      4.60 o 
  -3  14   1       33.83       37.08      5.44 o 
  -2  14   1      167.64      174.06     22.31 o 
  -1  14   1      331.14      361.58     33.47 o 
   0  14   1       18.12       20.12      4.35 o 
   1  14   1       62.00       68.48      9.23 o 
   2  14   1       18.78       35.40      7.69 o 
   3  14   1      449.25      468.61     25.39 o 
   4  14   1       26.91       26.16      7.69 o 
   5  14   1       46.54       53.09      9.23 o 
   6  14   1       23.27       31.23      7.31 o 
   7  14   1       44.41       38.52      5.39 o 
   8  14   1        5.46        2.43      3.26 o 
   9  14   1        8.56        7.69      3.26 o 
  10  14   1        1.60       -1.33      2.67 o 
  -8  15   1        0.15       -3.08      5.39 o 
  -7  15   1      182.66      194.68     16.93 o 
  -6  15   1      148.42      118.50     13.85 o 
  -5  15   1      116.61      133.89     13.85 o 
  -4  15   1        0.27        1.15      3.26 o 
  -3  15   1      457.43      503.52     18.77 o 
  -2  15   1      144.90      148.07      9.51 o 
  -1  15   1       62.30       68.40     10.00 o 
   0  15   1       32.72       20.01      6.93 o 
   1  15   1      315.69      353.19     21.55 o 
   2  15   1       11.18       13.08      6.16 o 
   3  15   1       66.90       66.17     10.77 o 
   4  15   1       12.21       11.54      6.16 o 
   5  15   1      252.88      277.01     20.78 o 
   6  15   1        5.53        1.54      5.39 o 
   7  15   1      124.07      130.04     15.39 o 
   8  15   1       51.36       50.78     10.77 o 
  -5  16   1        8.49       20.78      7.69 o 
  -4  16   1      112.62      126.96     13.85 o 
  -3  16   1       13.49       23.08      7.69 o 
  -2  16   1      265.19      302.40     20.01 o 
  -1  16   1       69.74       65.40     10.00 o 
   0  16   1       10.21       12.31      6.93 o 
   1  16   1        0.19       -3.85      4.62 o 
   2  16   1      161.08      181.59     16.16 o 
   3  16   1       17.37       13.08      6.93 o 
   4  16   1       66.56       60.79     10.77 o 
   5  16   1       33.43       36.17      9.23 o 
 -18   0   2        1.33        4.89      3.36 o 
 -17   0   2      459.30      450.91     20.01 o 
 -16   0   2     1601.10     1658.97     63.10 o 
 -15   0   2      421.86      421.67     24.62 o 
 -14   0   2        5.92        8.17      3.51 o 
 -13   0   2      386.36      405.52     15.50 o 
 -12   0   2     1986.79     1925.93     38.90 o 
 -11   0   2      626.63      618.63     15.69 o 
 -10   0   2      797.60      808.12     18.50 o 
  -9   0   2     2815.99     2867.17     65.23 o 
  -8   0   2      319.12      309.84      7.69 o 
  -7   0   2       44.25       42.95      2.58 o 
  -6   0   2     2383.66     2306.90     42.79 o 
  -5   0   2       22.90        5.99      0.92 o 
  -4   0   2     3813.54     3647.09     49.74 o 
  -3   0   2      133.62      110.72      2.84 o 
  -2   0   2   109212.36    76946.86   2213.76 o 
  -1   0   2     3396.72     3214.45     41.97 o 
   0   0   2     8345.35     8326.73    174.11 o 
   1   0   2     2092.16     2171.23     26.43 o 
   2   0   2     7106.57     6818.11     97.00 o 
   3   0   2      187.76      162.11      3.51 o 
   4   0   2     7729.33     8535.39    121.41 o 
   5   0   2       68.27      104.83      2.97 o 
   6   0   2     2744.76     3005.53     51.09 o 
   7   0   2       12.76       34.89      1.80 o 
   8   0   2       64.86       88.90      3.32 o 
   9   0   2      238.63      250.21      6.89 o 
  10   0   2      204.08      243.20      7.13 o 
  11   0   2       31.34       18.58      2.49 o 
  12   0   2     2622.97     2530.77     45.23 o 
  13   0   2      228.41      207.86      8.50 o 
  14   0   2       12.74       17.39      3.13 o 
  15   0   2       35.95       38.22      4.41 o 
  16   0   2      121.39      138.60      7.95 o 
  17   0   2       31.54       29.24      5.39 o 
  18   0   2        0.45        6.93      3.85 o 
 -18   1   2        0.07       -0.83      2.13 o 
 -17   1   2       89.54       93.52      4.92 o 
 -16   1   2        9.66        5.55      3.85 o 
 -15   1   2      173.06      169.59     10.60 o 
 -14   1   2       63.52       45.04      4.72 o 
 -13   1   2      764.91      747.34     16.25 o 
 -12   1   2       99.96      104.60      4.29 o 
 -11   1   2      901.73      898.03     16.92 o 
 -10   1   2      102.91      121.39      4.06 o 
  -9   1   2      844.52      792.75     12.66 o 
  -8   1   2     1048.44     1015.29     13.05 o 
  -7   1   2      727.53      764.33     10.17 o 
  -6   1   2      225.44      207.41      3.84 o 
  -5   1   2     1507.95     1601.65     18.42 o 
  -4   1   2       10.13       12.95      0.74 o 
  -3   1   2    14530.59    13361.04    134.05 o 
  -2   1   2     1074.49     1101.20      9.99 o 
  -1   1   2     2199.18     2363.17     20.25 o 
   0   1   2       28.69       32.00      0.77 o 
   1   1   2      433.28      452.99      4.47 o 
   2   1   2     1356.86     1333.11     14.13 o 
   3   1   2     1998.28     1972.24     20.57 o 
   4   1   2        8.72       17.40      0.76 o 
   5   1   2      138.44      117.40      2.65 o 
   6   1   2      658.29      688.56      8.32 o 
   7   1   2      329.75      265.15      4.19 o 
   8   1   2     1118.69     1094.24     12.82 o 
   9   1   2      459.16      466.75      7.48 o 
  10   1   2       52.11       44.98      2.06 o 
  11   1   2     2227.25     2157.90     27.41 o 
  12   1   2      952.90      924.20     14.73 o 
  13   1   2      162.72      135.37      4.77 o 
  14   1   2       41.05       35.25      3.62 o 
  15   1   2       72.27       70.59      4.40 o 
  16   1   2      226.86      229.13      8.12 o 
  17   1   2       40.37       44.70      6.00 o 
  18   1   2       11.22        4.62      2.72 o 
 -18   2   2      181.18      218.36      7.74 o 
 -17   2   2       93.76       88.13      6.23 o 
 -16   2   2        2.05        3.10      4.18 o 
 -15   2   2        4.47        2.84      3.32 o 
 -14   2   2      385.81      409.36     24.30 o 
 -13   2   2      325.44      341.21      9.89 o 
 -12   2   2       65.28       60.51      3.32 o 
 -11   2   2     2254.80     2215.70     33.63 o 
 -10   2   2     1441.62     1385.70     20.30 o 
  -9   2   2       57.29       42.38      3.11 o 
  -8   2   2      460.38      454.52      7.51 o 
  -7   2   2     2455.89     2354.86     27.00 o 
  -6   2   2        5.04        3.08      0.72 o 
  -5   2   2      578.56      572.89      7.29 o 
  -4   2   2        1.99        5.82      0.60 o 
  -3   2   2     2729.68     2728.16     24.90 o 
  -2   2   2       16.55       13.14      0.66 o 
  -1   2   2       26.65       31.45      0.82 o 
   0   2   2     6837.37     6629.59     78.70 o 
   1   2   2     5658.02     5573.50     46.74 o 
   2   2   2      199.58      244.06      3.89 o 
   3   2   2     1827.39     1796.04     20.21 o 
   4   2   2     1038.27     1015.81     11.21 o 
   5   2   2     2600.68     2674.19     28.03 o 
   6   2   2        2.57        6.48      0.71 o 
   7   2   2     1377.01     1334.32     14.99 o 
   8   2   2      802.75      800.96      9.91 o 
   9   2   2      461.53      476.88      7.58 o 
  10   2   2       74.60       65.28      2.45 o 
  11   2   2       52.65       41.60      2.13 o 
  12   2   2      107.18       94.95      4.72 o 
  13   2   2        6.83        4.40      1.89 o 
  14   2   2      413.31      368.88     10.45 o 
  15   2   2      101.42      131.74      5.84 o 
  16   2   2        1.67        0.00      1.82 o 
  17   2   2      168.73      197.54      7.63 o 
  18   2   2      157.43      169.04     13.12 o 
 -18   3   2       84.68       98.54      5.42 o 
 -17   3   2       98.61      107.90      6.70 o 
 -16   3   2      137.27      120.58      6.43 o 
 -15   3   2      218.69      229.96     14.30 o 
 -14   3   2     1520.25     1510.01     26.76 o 
 -13   3   2      596.20      577.82     15.69 o 
 -12   3   2      153.77      152.42      5.40 o 
 -11   3   2      125.56      116.47      4.21 o 
 -10   3   2     1208.72     1141.05     19.05 o 
  -9   3   2       78.17       78.33      3.13 o 
  -8   3   2      344.20      348.11      5.90 o 
  -7   3   2      818.55      824.45     11.85 o 
  -6   3   2     2946.42     3091.83     30.53 o 
  -5   3   2        7.44       16.77      1.49 o 
  -4   3   2     2412.39     2385.41     23.18 o 
  -3   3   2      757.37      661.10      7.61 o 
  -2   3   2     3191.69     3180.08     31.76 o 
  -1   3   2      104.77      117.38      1.76 o 
   0   3   2     8073.00     7509.59     67.62 o 
   1   3   2     1571.83     1541.54     13.49 o 
   2   3   2      926.37      969.57     10.14 o 
   3   3   2     1151.43     1247.62     14.49 o 
   4   3   2      720.27      714.27      8.86 o 
   5   3   2     1114.38     1387.13     15.99 o 
   6   3   2      734.02      721.20      8.68 o 
   7   3   2      633.00      668.81      8.38 o 
   8   3   2     1048.63     1055.20     13.13 o 
   9   3   2       59.63       62.28      2.08 o 
  10   3   2      700.70      708.02     10.61 o 
  11   3   2      652.74      668.89     11.47 o 
  12   3   2      502.10      471.42     12.28 o 
  13   3   2        5.98        4.62      1.89 o 
  14   3   2       49.18       65.74      4.12 o 
  15   3   2      121.70      132.13      8.76 o 
  16   3   2       86.32       91.11      5.11 o 
  17   3   2        5.37        7.04      7.69 o 
  18   3   2       10.09       14.80      4.41 o 
 -18   4   2        9.08        9.67      2.80 o 
 -17   4   2       33.05       37.72      4.48 o 
 -16   4   2      811.16      804.32     19.80 o 
 -15   4   2       17.95       18.27      3.44 o 
 -14   4   2      114.30      129.65      5.62 o 
 -13   4   2        5.05        6.10      1.82 o 
 -12   4   2      598.46      578.45     10.95 o 
 -11   4   2       80.96       94.89      4.85 o 
 -10   4   2       43.53       54.42      3.29 o 
  -9   4   2      233.88      225.89      5.96 o 
  -8   4   2        5.06        1.87      0.84 o 
  -7   4   2      778.42      788.75      9.96 o 
  -6   4   2      254.58      237.21      5.31 o 
  -5   4   2      675.04      659.00      7.61 o 
  -4   4   2     1374.62     1479.22     14.95 o 
  -3   4   2      163.40      183.22      2.77 o 
  -2   4   2     5036.36     4963.77     46.47 o 
  -1   4   2     1812.26     1782.35     16.63 o 
   0   4   2        0.22        2.24      0.28 o 
   1   4   2     1332.33     1404.42     13.84 o 
   2   4   2       14.41       10.01      0.66 o 
   3   4   2      387.66      400.01      6.11 o 
   4   4   2     1248.68     1391.32     16.20 o 
   5   4   2     1169.49     1206.29     13.40 o 
   6   4   2       73.79       32.50      2.16 o 
   7   4   2      262.23      303.26      4.84 o 
   8   4   2       65.66       67.84      2.20 o 
   9   4   2     1197.47     1096.08     13.84 o 
  10   4   2      449.60      440.24      7.54 o 
  11   4   2       62.70       59.79      2.78 o 
  12   4   2      859.11      830.07     15.14 o 
  13   4   2      293.05      324.63      8.85 o 
  14   4   2      197.86      190.72      7.46 o 
  15   4   2        8.94       10.06      6.54 o 
  16   4   2        4.27        1.03      2.75 o 
  17   4   2      138.79      152.89     15.00 o 
 -17   5   2      138.83      179.20      8.36 o 
 -16   5   2      259.14      277.36     12.42 o 
 -15   5   2       77.54       85.26      5.58 o 
 -14   5   2      129.09      141.11      5.93 o 
 -13   5   2      727.73      717.97     15.10 o 
 -12   5   2      843.20      822.67     14.73 o 
 -11   5   2        0.36        1.20      1.11 o 
 -10   5   2       71.47       75.54      3.06 o 
  -9   5   2     3610.26     3651.06     51.87 o 
  -8   5   2      254.39      230.56      4.97 o 
  -7   5   2      510.96      471.86      7.71 o 
  -6   5   2      235.38      216.93      4.08 o 
  -5   5   2     1939.92     1825.93     19.36 o 
  -4   5   2      229.77      224.60      3.32 o 
  -3   5   2      486.50      604.19      6.85 o 
  -2   5   2     1022.43      926.64      9.29 o 
  -1   5   2      177.36      128.81      2.02 o 
   0   5   2      413.85      469.75      5.82 o 
   1   5   2     2282.97     2416.29     27.81 o 
   2   5   2     3007.70     3016.56     30.36 o 
   3   5   2      317.72      235.43      3.41 o 
   4   5   2        6.78       10.81      0.74 o 
   5   5   2     3356.42     3482.72     36.07 o 
   6   5   2     1820.86     1931.04     20.92 o 
   7   5   2     1535.11     1564.11     18.32 o 
   8   5   2      318.50      317.05      5.19 o 
   9   5   2      859.81      824.99     10.98 o 
  10   5   2      915.71      819.89     13.25 o 
  11   5   2       64.96       55.88      3.04 o 
  12   5   2       37.42       33.76      2.99 o 
  13   5   2       67.10       91.82      6.26 o 
  14   5   2      102.53      105.62      8.46 o 
  15   5   2        3.65        6.41      3.13 o 
  16   5   2       13.40       15.51      3.84 o 
  17   5   2       71.52       75.57      8.08 o 
 -17   6   2       35.63       33.01      4.46 o 
 -16   6   2      142.36      154.93      7.81 o 
 -15   6   2        5.82        3.99      2.93 o 
 -14   6   2      226.32      219.51      7.42 o 
 -13   6   2      111.51      109.93      5.14 o 
 -12   6   2        0.55        0.55      1.45 o 
 -11   6   2      379.83      392.08      8.04 o 
 -10   6   2      103.98      104.33      3.70 o 
  -9   6   2        0.04        0.77      1.17 o 
  -8   6   2      228.03      217.66      4.43 o 
  -7   6   2      875.53      902.53     11.55 o 
  -6   6   2       91.85       91.12      2.23 o 
  -5   6   2      596.80      549.17      6.55 o 
  -4   6   2       14.02       31.20      1.68 o 
  -3   6   2      538.07      545.70      5.98 o 
  -2   6   2      219.70      245.94      3.03 o 
  -1   6   2      227.44      202.37      3.07 o 
   0   6   2     2881.43     2958.68     29.19 o 
   1   6   2       16.86       11.57      1.17 o 
   2   6   2      718.42      687.53     14.05 o 
   3   6   2      930.37      974.15     11.48 o 
   4   6   2     1019.39     1074.72     13.32 o 
   5   6   2     1138.73     1144.39     13.24 o 
   6   6   2        2.16        1.47      0.70 o 
   7   6   2      381.50      375.01      5.83 o 
   8   6   2      694.84      664.73     10.34 o 
   9   6   2       94.93      103.31      3.26 o 
  10   6   2      106.68       75.65      3.22 o 
  11   6   2      151.21      144.19      6.30 o 
  12   6   2        5.15        3.22      1.82 o 
  13   6   2      165.69      155.37      8.50 o 
  14   6   2      198.16      179.61      9.61 o 
  15   6   2      122.36      127.08      8.50 o 
  16   6   2        3.23        2.31      4.62 o 
  17   6   2        2.08       -0.71      3.26 o 
 -16   7   2        6.50        5.39      3.08 o 
 -15   7   2       35.66       28.22      4.04 o 
 -14   7   2      906.97      921.73     18.59 o 
 -13   7   2        0.55        1.09      1.67 o 
 -12   7   2       17.66       16.50      2.73 o 
 -11   7   2       48.53       43.63      4.07 o 
 -10   7   2      584.71      556.50     10.31 o 
  -9   7   2       37.30       41.70      2.36 o 
  -8   7   2       10.36        7.18      1.54 o 
  -7   7   2      417.98      414.73      6.90 o 
  -6   7   2       68.52       73.00      2.08 o 
  -5   7   2      516.56      562.54      6.74 o 
  -4   7   2      892.08      925.04      9.95 o 
  -3   7   2     1915.28     1879.50     16.93 o 
  -2   7   2      200.35      180.17      2.57 o 
  -1   7   2      168.17      181.40      2.92 o 
   0   7   2     2142.00     2053.30     21.91 o 
   1   7   2      511.96      450.67      7.39 o 
   2   7   2       94.51       97.95      3.19 o 
   3   7   2      282.91      289.94      5.40 o 
   4   7   2      151.84      136.45      2.71 o 
   5   7   2        2.76        8.61      1.76 o 
   6   7   2        1.01        2.15      0.72 o 
   7   7   2      320.45      319.97      5.85 o 
   8   7   2      299.74      268.35      6.18 o 
   9   7   2       42.57       63.42      3.05 o 
  10   7   2      842.39      795.51     17.84 o 
  11   7   2      900.00      870.77     23.84 o 
  12   7   2       18.39       12.43      3.26 o 
  13   7   2        9.15        9.23      3.13 o 
  14   7   2      154.61      132.56     13.85 o 
  15   7   2      241.75      269.72     25.78 o 
  16   7   2       75.10       74.40      7.21 o 
 -16   8   2        6.53        2.97      3.36 o 
 -15   8   2       33.41       46.34      4.72 o 
 -14   8   2       42.93       45.27      4.33 o 
 -13   8   2        2.37        0.66      2.24 o 
 -12   8   2        1.06        4.70      2.52 o 
 -11   8   2        5.79        4.20      1.73 o 
 -10   8   2      400.84      382.45      7.35 o 
  -9   8   2        0.22       -0.21      1.08 o 
  -8   8   2      412.85      414.13      7.26 o 
  -7   8   2       29.11       28.18      1.49 o 
  -6   8   2       11.45        9.96      1.06 o 
  -5   8   2        1.12        0.15      0.67 o 
  -4   8   2      439.75      411.51      5.07 o 
  -3   8   2      117.97      105.93      2.12 o 
  -2   8   2        3.51        0.73      0.40 o 
  -1   8   2      132.64      137.84      2.54 o 
   0   8   2      909.70      919.53     11.55 o 
   1   8   2       69.09       59.00      2.25 o 
   2   8   2       27.67       31.87      1.74 o 
   3   8   2      107.24      124.17      3.31 o 
   4   8   2     3278.26     3218.62     34.85 o 
   5   8   2      501.64      460.27      7.60 o 
   6   8   2      752.38      716.88     13.43 o 
   7   8   2        0.07        0.14      1.44 o 
   8   8   2      379.14      365.25     10.28 o 
   9   8   2      342.00      326.34      9.82 o 
  10   8   2       28.62       19.63      4.23 o 
  11   8   2       31.39       40.54      4.98 o 
  12   8   2       93.59       81.63      6.66 o 
  13   8   2        7.41       12.09      3.69 o 
  14   8   2        1.25        2.07      4.62 o 
  15   8   2        6.18       11.08      3.84 o 
  16   8   2       23.45       20.66      4.98 o 
 -15   9   2       33.59       38.43      5.69 o 
 -14   9   2        3.38        3.74      2.59 o 
 -13   9   2      586.90      598.49     15.82 o 
 -12   9   2       41.96       35.59      3.80 o 
 -11   9   2       36.08       38.88      3.80 o 
 -10   9   2      496.14      489.68     10.48 o 
  -9   9   2     2090.91     2080.85     28.20 o 
  -8   9   2      189.08      175.13      5.33 o 
  -7   9   2       90.17       95.22      2.88 o 
  -6   9   2      172.26      161.30      4.46 o 
  -5   9   2     1013.50      973.19     11.39 o 
  -4   9   2      538.52      547.40      7.50 o 
  -3   9   2       76.54       82.90      2.20 o 
  -2   9   2        8.77        9.05      0.89 o 
  -1   9   2      971.87      989.05     12.37 o 
   0   9   2      729.85      721.03     11.93 o 
   1   9   2      688.93      658.90     11.15 o 
   2   9   2      144.77      144.90      3.78 o 
   3   9   2       28.55       39.12      2.12 o 
   4   9   2        8.66        9.94      2.55 o 
   5   9   2     1573.61     1460.26     28.16 o 
   6   9   2      336.87      307.94      9.04 o 
   7   9   2      789.41      734.66     16.94 o 
   8   9   2        5.24       15.47      2.49 o 
   9   9   2      380.18      376.49     13.31 o 
  10   9   2      223.28      218.71     12.31 o 
  11   9   2        5.60        3.85      4.23 o 
  12   9   2      225.03      237.04     11.08 o 
  13   9   2        3.05        3.78      2.67 o 
  14   9   2       43.69       54.34      6.10 o 
  15   9   2       21.48       21.20      4.81 o 
 -14  10   2       55.94       50.86      9.23 o 
 -13  10   2        2.59        6.38      2.66 o 
 -12  10   2      510.05      526.00     26.59 o 
 -11  10   2      107.50      106.48      5.24 o 
 -10  10   2       76.67       75.18      7.55 o 
  -9  10   2        1.48       -2.05      2.06 o 
  -8  10   2      151.02      139.75      6.89 o 
  -7  10   2       20.57       21.03      2.48 o 
  -6  10   2      744.73      763.68     10.82 o 
  -5  10   2       74.62       71.71      2.54 o 
  -4  10   2       33.30       34.13      1.85 o 
  -3  10   2        0.07       -0.08      0.79 o 
  -2  10   2      356.54      364.67      6.82 o 
  -1  10   2      272.49      238.69      5.68 o 
   0  10   2       28.71       28.42      2.12 o 
   1  10   2      123.50      132.42      5.16 o 
   2  10   2     1073.03     1068.26     15.38 o 
   3  10   2      878.62      916.80     17.51 o 
   4  10   2      350.04      322.21      9.19 o 
   5  10   2       28.74       22.19      2.88 o 
   6  10   2       98.46       85.26      4.58 o 
   7  10   2      228.81      239.77      8.08 o 
   8  10   2      374.23      375.44     10.95 o 
   9  10   2      281.71      280.53     11.64 o 
  10  10   2       57.48       60.72      7.69 o 
  11  10   2      359.96      355.78     14.05 o 
  12  10   2        0.26       -0.46      2.56 o 
  13  10   2       81.36       75.84      6.83 o 
  14  10   2       13.47       10.00      3.84 o 
 -14  11   2      113.89      122.75     12.70 o 
 -13  11   2        1.51        3.37      4.23 o 
 -12  11   2       55.12       56.34      5.83 o 
 -11  11   2        0.00        0.56      2.17 o 
 -10  11   2       22.61       32.40      3.83 o 
  -9  11   2        2.87        0.79      2.35 o 
  -8  11   2      128.05      121.17      5.68 o 
  -7  11   2      734.49      801.28     26.90 o 
  -6  11   2        8.32        9.06      2.22 o 
  -5  11   2      437.67      406.08     10.63 o 
  -4  11   2      705.65      683.87     23.47 o 
  -3  11   2       24.66       19.24      2.07 o 
  -2  11   2      169.73      173.06      5.41 o 
  -1  11   2      172.95      182.71      5.58 o 
   0  11   2      900.93      869.54     15.87 o 
   1  11   2      289.86      259.96      6.82 o 
   2  11   2      532.27      561.98     13.30 o 
   3  11   2      606.08      594.41     14.09 o 
   4  11   2       65.45       72.72      4.33 o 
   5  11   2       44.44       35.90      4.11 o 
   6  11   2       48.10       44.41      3.66 o 
   7  11   2       32.71       44.87      4.30 o 
   8  11   2       11.73        4.27      2.96 o 
   9  11   2        0.60       -1.20      3.08 o 
  10  11   2        6.62       17.12      6.16 o 
  11  11   2      190.17      203.53     10.67 o 
  12  11   2       18.54       22.68      5.77 o 
  13  11   2        0.28        0.51      3.13 o 
 -12  12   2       32.79       25.21      4.65 o 
 -11  12   2      483.48      504.11     17.08 o 
 -10  12   2       76.02       80.40      6.07 o 
  -9  12   2       11.22       10.03      3.44 o 
  -8  12   2        7.16        5.12      2.31 o 
  -7  12   2      476.76      488.99     23.30 o 
  -6  12   2       75.17       82.23     10.77 o 
  -5  12   2        9.99       13.85      3.81 o 
  -4  12   2      129.57      145.49      8.71 o 
  -3  12   2      441.31      447.06     16.04 o 
  -2  12   2       19.22       25.77      4.35 o 
  -1  12   2      280.89      277.79      9.07 o 
   0  12   2      112.39      131.39      8.48 o 
   1  12   2        1.16       -0.77      2.69 o 
   2  12   2       34.17       40.64      5.77 o 
   3  12   2      210.83      223.96     10.77 o 
   4  12   2       62.08       62.48     13.85 o 
   5  12   2        2.68        3.77      5.00 o 
   6  12   2       34.02       29.70      4.25 o 
   7  12   2      144.27      130.38      7.54 o 
   8  12   2       50.21       44.40      5.77 o 
   9  12   2        6.47        6.75      3.26 o 
  10  12   2        3.12        1.68      2.67 o 
  11  12   2       94.82      111.66     10.77 o 
  12  12   2      105.39       93.34      7.68 o 
 -11  13   2       66.29       59.60      6.16 o 
 -10  13   2       16.02       24.32      4.54 o 
  -9  13   2       60.88       70.02     11.54 o 
  -8  13   2       19.29       26.80      5.36 o 
  -7  13   2       38.65       48.34     10.00 o 
  -6  13   2      109.66      104.60      8.85 o 
  -5  13   2        3.60        9.00      3.51 o 
  -4  13   2       34.89       46.26      7.31 o 
  -3  13   2      116.96      117.60      8.85 o 
  -2  13   2       26.14       26.82      4.35 o 
  -1  13   2       31.16       25.06      7.69 o 
   0  13   2        2.28        5.39      4.62 o 
   1  13   2        6.45       13.85      5.39 o 
   2  13   2       79.72       78.15      6.54 o 
   3  13   2      124.37      116.99      8.46 o 
   4  13   2      128.24      126.35      7.54 o 
   5  13   2       13.77       12.26      5.77 o 
   6  13   2        5.69        8.88      3.26 o 
   7  13   2       74.73       86.71      6.97 o 
   8  13   2       22.95       16.44      3.84 o 
   9  13   2       13.07       13.70      3.84 o 
  10  13   2       54.11       63.85      6.40 o 
  11  13   2       23.93       19.81      6.93 o 
 -10  14   2      186.75      213.14     19.24 o 
  -9  14   2       30.15       35.40      9.23 o 
  -8  14   2        0.01        0.00      5.39 o 
  -7  14   2      214.11      247.71     28.86 o 
  -6  14   2      475.76      522.05     19.31 o 
  -5  14   2       37.53       50.19     10.39 o 
  -4  14   2        6.96        0.38      3.26 o 
  -3  14   2      254.88      272.76     13.06 o 
  -2  14   2      700.80      682.37     22.29 o 
  -1  14   2      192.89      214.68     16.16 o 
   0  14   2       67.08       64.64     10.00 o 
   1  14   2      273.64      258.54     18.47 o 
   2  14   2      206.94      204.68     16.16 o 
   3  14   2       49.43       58.48      9.23 o 
   4  14   2        6.55        7.34      3.26 o 
   5  14   2        5.09        3.15      5.00 o 
   6  14   2        0.01        1.54      2.56 o 
   7  14   2      243.77      256.83     15.00 o 
   8  14   2       95.90      113.86      8.26 o 
   9  14   2        1.82       -1.61      3.46 o 
  -8  15   2       10.07       16.16      7.69 o 
  -7  15   2        6.46        0.00      6.16 o 
  -6  15   2        5.74        1.54      3.81 o 
  -5  15   2       62.73       57.59     19.62 o 
  -4  15   2       64.48       71.29      7.33 o 
  -3  15   2       15.73       20.78      6.93 o 
  -2  15   2        0.53        2.31      5.39 o 
  -1  15   2        0.40        1.54      4.62 o 
   0  15   2      136.04      148.51     14.62 o 
   1  15   2       44.74       38.47      8.46 o 
   2  15   2       56.75       48.48      9.23 o 
   3  15   2        0.25       -1.54      4.62 o 
   4  15   2       20.68       23.08      7.69 o 
   5  15   2        3.29       12.31      6.16 o 
   6  15   2        2.87        3.85      6.16 o 
   7  15   2       61.73       75.05      8.46 o 
  -4  16   2        4.85       -2.31      5.39 o 
  -3  16   2       74.62      100.03     12.31 o 
  -2  16   2      116.63      112.34     13.08 o 
  -1  16   2      131.68      133.12     13.85 o 
   0  16   2        6.54        0.00      4.62 o 
   1  16   2       21.36        6.16      6.16 o 
   2  16   2        9.92       11.54      6.93 o 
   3  16   2      106.30       96.18     12.31 o 
   4  16   2       74.32       70.79     11.54 o 
 -18   1   3      203.69      219.86      9.99 o 
 -17   1   3        0.58       -2.26      4.60 o 
 -16   1   3      126.42      119.88     12.31 o 
 -15   1   3      102.05       82.95      8.08 o 
 -14   1   3      169.70      163.03     10.05 o 
 -13   1   3      729.50      737.07     17.33 o 
 -12   1   3     1251.39     1262.18     27.77 o 
 -11   1   3        1.03        3.37      1.66 o 
 -10   1   3     1762.65     1762.43     25.17 o 
  -9   1   3     1780.69     1734.11     24.49 o 
  -8   1   3      491.59      467.30      8.48 o 
  -7   1   3       11.93       36.11      1.79 o 
  -6   1   3     1761.59     2042.50     27.95 o 
  -5   1   3     2477.54     2367.39     22.38 o 
  -4   1   3     3775.28     3959.49     34.48 o 
  -3   1   3     1282.71     1456.06     13.33 o 
  -2   1   3    12523.45    12939.79    111.83 o 
  -1   1   3     1242.00     1272.63     10.88 o 
   0   1   3     1720.20     1654.68     13.29 o 
   1   1   3      120.84      101.78      1.62 o 
   2   1   3     2519.49     2698.60     23.41 o 
   3   1   3      261.67      213.68      3.24 o 
   4   1   3     1129.63     1197.44     15.84 o 
   5   1   3        1.35        2.58      0.64 o 
   6   1   3      419.67      522.91      6.84 o 
   7   1   3      379.92      425.03      6.04 o 
   8   1   3     1674.25     1692.72     20.09 o 
   9   1   3      274.05      270.43      5.27 o 
  10   1   3     1712.30     1620.53     21.15 o 
  11   1   3        1.92       -1.13      1.49 o 
  12   1   3      923.63      919.67     16.14 o 
  13   1   3       15.69       13.47      2.19 o 
  14   1   3        0.10       -0.24      1.50 o 
  15   1   3        1.97        2.75      1.92 o 
  16   1   3        2.31        1.10      3.08 o 
  17   1   3      230.95      249.01     10.77 o 
 -18   2   3        3.95       -0.14      3.00 o 
 -17   2   3       18.00       11.14      4.08 o 
 -16   2   3        9.19        3.46      5.00 o 
 -15   2   3       25.47       27.23      6.93 o 
 -14   2   3        5.20        7.69      5.77 o 
 -13   2   3       72.52       64.95      4.49 o 
 -12   2   3     1040.86     1046.66     20.77 o 
 -11   2   3      702.01      672.94     12.14 o 
 -10   2   3      152.15      147.35      4.69 o 
  -9   2   3       14.45       21.25      2.02 o 
  -8   2   3      376.98      387.90      7.72 o 
  -7   2   3      496.97      499.04      7.58 o 
  -6   2   3        4.78        3.31      0.83 o 
  -5   2   3      458.27      461.97      5.47 o 
  -4   2   3     3155.32     3519.70     32.24 o 
  -3   2   3      389.14      497.02      8.46 o 
  -2   2   3     1041.41     1249.54     13.41 o 
  -1   2   3       76.45       79.74      1.73 o 
   0   2   3       54.61       46.81      1.03 o 
   1   2   3      485.71      652.56      6.26 o 
   2   2   3       12.60       23.82      0.81 o 
   3   2   3        5.74        3.05      0.47 o 
   4   2   3      311.76      355.33      4.83 o 
   5   2   3      417.81      544.64      7.72 o 
   6   2   3      608.89      650.03      9.95 o 
   7   2   3       22.07       22.10      1.31 o 
   8   2   3      259.64      258.00      4.57 o 
   9   2   3      209.41      175.50      4.05 o 
  10   2   3      732.02      722.55     10.85 o 
  11   2   3       57.32       59.38      3.18 o 
  12   2   3       11.17        7.51      1.71 o 
  13   2   3        0.33        1.64      1.66 o 
  14   2   3        1.12       -1.12      1.50 o 
  15   2   3        0.02       -0.31      1.54 o 
  16   2   3       26.58       26.56      6.08 o 
  17   2   3        0.87        0.68      4.23 o 
 -18   3   3       58.21       61.86      7.36 o 
 -17   3   3       10.00       11.61      3.52 o 
 -16   3   3       14.50       20.51      3.83 o 
 -15   3   3        9.60       11.54      4.81 o 
 -14   3   3      124.73      112.34     11.54 o 
 -13   3   3      102.80      100.87      5.89 o 
 -12   3   3       54.49       51.49      4.00 o 
 -11   3   3       12.32       12.49      2.06 o 
 -10   3   3      327.11      356.27      7.79 o 
  -9   3   3     1858.14     1835.42     25.75 o 
  -8   3   3      979.61      909.51     13.08 o 
  -7   3   3        7.15       15.94      1.33 o 
  -6   3   3      188.77      199.97      3.49 o 
  -5   3   3        0.81        1.21      0.65 o 
  -4   3   3        0.36        0.77      0.45 o 
  -3   3   3      949.35      929.02      9.58 o 
  -2   3   3      440.15      409.54      4.89 o 
  -1   3   3      651.79      630.93      6.12 o 
   0   3   3     1581.72     1585.39     13.23 o 
   1   3   3     4642.91     4860.64     44.77 o 
   2   3   3      174.06      173.68      2.31 o 
   3   3   3      745.32      845.47      9.47 o 
   4   3   3      957.29     1180.82     14.29 o 
   5   3   3     2730.66     2802.63     31.59 o 
   6   3   3      106.67      148.78      3.96 o 
   7   3   3      251.98      270.80      4.46 o 
   8   3   3     2123.44     2167.13     25.06 o 
   9   3   3      668.13      674.82     10.05 o 
  10   3   3       42.37       47.69      2.92 o 
  11   3   3       93.71       94.45      3.81 o 
  12   3   3        2.57        0.56      1.44 o 
  13   3   3      154.58      155.40      5.79 o 
  14   3   3       18.46       17.57      4.32 o 
  15   3   3        4.55        6.09      3.13 o 
  16   3   3      181.82      195.22      9.79 o 
  17   3   3       37.80       55.40      7.69 o 
 -17   4   3        2.33        4.90      3.03 o 
 -16   4   3      287.06      305.93     10.95 o 
 -15   4   3      132.11      131.45      6.86 o 
 -14   4   3      149.52      164.72     12.31 o 
 -13   4   3       78.47       82.40      7.45 o 
 -12   4   3      471.84      472.60     12.77 o 
 -11   4   3      876.19      884.32     16.17 o 
 -10   4   3     1799.96     1783.99     28.07 o 
  -9   4   3      247.13      282.29      6.58 o 
  -8   4   3      935.20      964.63     12.95 o 
  -7   4   3      345.19      347.19      6.08 o 
  -6   4   3      466.14      453.83      6.39 o 
  -5   4   3     1474.53     1443.03     15.89 o 
  -4   4   3     2104.57     2263.14     22.42 o 
  -3   4   3     1434.98     1385.22     14.29 o 
  -2   4   3     1777.55     1720.14     15.80 o 
  -1   4   3       37.58       37.06      1.27 o 
   0   4   3      344.85      411.46      4.68 o 
   1   4   3        1.18       10.55      0.59 o 
   2   4   3      906.35      959.70      9.51 o 
   3   4   3      946.49      988.57     10.31 o 
   4   4   3      177.64      179.06      3.24 o 
   5   4   3      641.54      686.06      9.14 o 
   6   4   3     1047.84     1043.03     14.01 o 
   7   4   3      641.96      657.10      9.86 o 
   8   4   3      465.35      498.14      7.97 o 
   9   4   3     1220.19     1221.95     18.02 o 
  10   4   3     2016.88     1864.84     26.39 o 
  11   4   3      302.99      307.80      7.46 o 
  12   4   3       80.64       75.74      3.45 o 
  13   4   3       93.91       99.04      6.66 o 
  14   4   3       74.35       86.00      6.66 o 
  15   4   3       16.38       18.93      4.25 o 
  16   4   3        1.87       -1.47      2.67 o 
  17   4   3       33.02       37.28      6.93 o 
 -17   5   3       23.79       12.29      3.44 o 
 -16   5   3        3.76       -2.45      2.45 o 
 -15   5   3      100.34       82.53      5.58 o 
 -14   5   3      346.65      341.54     11.07 o 
 -13   5   3        5.27        6.00      2.79 o 
 -12   5   3       65.15       59.86      4.21 o 
 -11   5   3       33.52       33.21      2.94 o 
 -10   5   3       98.51       98.17      3.96 o 
  -9   5   3        0.99       -0.66      1.19 o 
  -8   5   3      474.91      454.97      7.96 o 
  -7   5   3       83.18      109.08      2.94 o 
  -6   5   3       38.79       36.81      2.08 o 
  -5   5   3      317.99      279.14      4.48 o 
  -4   5   3      996.65     1023.08     11.72 o 
  -3   5   3       88.06      104.53      2.17 o 
  -2   5   3       51.25       68.36      1.67 o 
  -1   5   3      637.01      628.21      6.82 o 
   0   5   3     7088.55     7425.81     68.98 o 
   1   5   3      621.59      633.45      7.42 o 
   2   5   3      630.56      660.10      7.22 o 
   3   5   3      529.29      637.47      7.03 o 
   4   5   3       35.75       31.10      1.16 o 
   5   5   3        6.20        5.62      0.72 o 
   6   5   3       14.25       20.15      1.40 o 
   7   5   3     1590.63     1491.67     19.25 o 
   8   5   3     1490.51     1537.76     20.16 o 
   9   5   3       28.51       30.85      2.54 o 
  10   5   3      249.20      214.74      7.30 o 
  11   5   3      304.80      269.00      8.80 o 
  12   5   3       13.58       10.61      2.43 o 
  13   5   3        2.59        3.08      2.56 o 
  14   5   3       78.66       60.87     11.93 o 
  15   5   3      104.52      113.28      9.62 o 
  16   5   3        0.72       -0.35      2.67 o 
 -17   6   3       82.62       79.33      7.45 o 
 -16   6   3        0.02        2.79      3.15 o 
 -15   6   3      392.05      407.91     18.30 o 
 -14   6   3      126.53      130.88      6.89 o 
 -13   6   3      102.84      108.19      6.66 o 
 -12   6   3       46.27       51.06      4.03 o 
 -11   6   3      698.65      692.07     13.75 o 
 -10   6   3      313.16      308.14      7.25 o 
  -9   6   3      465.79      425.63      8.00 o 
  -8   6   3      311.25      282.13      7.82 o 
  -7   6   3     1383.47     1359.36     16.46 o 
  -6   6   3       55.00       46.43      1.90 o 
  -5   6   3      101.01       86.49      2.79 o 
  -4   6   3      826.63      787.55      9.48 o 
  -3   6   3        3.42       28.77      1.28 o 
  -2   6   3     1431.37     1425.01     14.73 o 
  -1   6   3     4095.56     4157.76     39.59 o 
   0   6   3      842.95      875.88      9.91 o 
   1   6   3      806.38      816.70     10.76 o 
   2   6   3      291.03      294.96      4.36 o 
   3   6   3     2074.39     2147.27     23.95 o 
   4   6   3       17.00       10.59      0.80 o 
   5   6   3       39.81       37.78      2.36 o 
   6   6   3     1827.85     1783.08     25.72 o 
   7   6   3     3234.70     3118.51     43.12 o 
   8   6   3        4.33        8.30      1.37 o 
   9   6   3      433.01      449.52      8.99 o 
  10   6   3      653.63      645.24     15.29 o 
  11   6   3       37.99       56.17      4.04 o 
  12   6   3       50.68       47.33      6.54 o 
  13   6   3       19.19       10.88      3.69 o 
  14   6   3      450.65      449.62     25.39 o 
  15   6   3      173.12      183.65     10.35 o 
  16   6   3       23.50       26.66      4.98 o 
 -16   7   3       23.44       28.28      4.33 o 
 -15   7   3        1.31        1.81      2.49 o 
 -14   7   3        0.70       -0.94      2.68 o 
 -13   7   3       91.33       81.63      4.59 o 
 -12   7   3      269.05      260.77      7.08 o 
 -11   7   3      241.97      242.23      6.21 o 
 -10   7   3       40.26       39.30      2.96 o 
  -9   7   3        9.68       12.36      1.53 o 
  -8   7   3      609.25      579.53      9.48 o 
  -7   7   3      625.12      618.47      8.84 o 
  -6   7   3      119.17      132.62      3.17 o 
  -5   7   3      181.54      183.30      3.65 o 
  -4   7   3      984.41     1102.41     12.06 o 
  -3   7   3      284.10      281.47      4.16 o 
  -2   7   3      202.39      190.78      3.14 o 
  -1   7   3      173.58      192.64      3.81 o 
   0   7   3       84.76       51.11      1.89 o 
   1   7   3      268.48      271.60      4.40 o 
   2   7   3      198.55      181.69      4.08 o 
   3   7   3      252.43      263.55      4.47 o 
   4   7   3      200.90      200.04      3.96 o 
   5   7   3      293.54      291.90      5.88 o 
   6   7   3      507.95      535.35     10.52 o 
   7   7   3       99.43       89.13      4.89 o 
   8   7   3       46.79       41.20      4.44 o 
   9   7   3       16.41        8.18      3.85 o 
  10   7   3      126.82       94.77      6.66 o 
  11   7   3      182.47      160.58      8.50 o 
  12   7   3        6.21        1.37      2.40 o 
  13   7   3        0.84       -0.15      2.56 o 
  14   7   3      229.21      224.56     10.91 o 
  15   7   3       53.24       62.05      6.83 o 
  16   7   3        6.95        7.39      3.84 o 
 -15   8   3      113.84      111.00      6.66 o 
 -14   8   3       37.26       40.72      4.38 o 
 -13   8   3        1.55       -0.67      2.33 o 
 -12   8   3      155.96      152.70      6.89 o 
 -11   8   3      323.74      319.35      8.93 o 
 -10   8   3      657.75      621.82     10.36 o 
  -9   8   3       93.67       91.68      3.39 o 
  -8   8   3      125.89      135.94      4.65 o 
  -7   8   3        5.08        3.37      1.07 o 
  -6   8   3     1122.97     1087.13     13.35 o 
  -5   8   3       41.44       37.15      1.69 o 
  -4   8   3      172.92      170.74      3.24 o 
  -3   8   3     1262.68     1247.20     12.94 o 
  -2   8   3     3880.81     3907.88     38.75 o 
  -1   8   3       38.99       40.47      1.54 o 
   0   8   3      121.01      126.26      3.86 o 
   1   8   3      556.35      553.02      9.11 o 
   2   8   3      538.30      509.98      8.52 o 
   3   8   3      151.21      148.19      9.36 o 
   4   8   3      542.18      550.54     13.12 o 
   5   8   3     1801.03     1667.22     31.67 o 
   6   8   3      724.35      720.03     16.40 o 
   7   8   3      224.26      213.74      7.68 o 
   8   8   3      146.26      164.84      8.93 o 
   9   8   3       64.31       75.33      8.85 o 
  10   8   3      364.36      315.90     12.20 o 
  11   8   3      367.01      340.22     13.31 o 
  12   8   3      452.32      449.84     16.08 o 
  13   8   3       32.72       30.00      4.81 o 
  14   8   3       12.16        7.36      3.69 o 
  15   8   3       18.59       15.12     10.00 o 
 -15   9   3       12.61        9.69      3.08 o 
 -14   9   3        1.81        3.29      2.88 o 
 -13   9   3      313.32      333.14     11.12 o 
 -12   9   3       90.96      106.46      5.97 o 
 -11   9   3       86.49       81.59      5.31 o 
 -10   9   3       39.25       47.95      3.18 o 
  -9   9   3      547.65      532.54     11.47 o 
  -8   9   3      263.54      258.38      5.41 o 
  -7   9   3      230.39      238.99      5.08 o 
  -6   9   3      774.38      795.48     10.64 o 
  -5   9   3      424.68      389.86      6.24 o 
  -4   9   3      133.98      144.15      3.29 o 
  -3   9   3      809.28      748.12     10.34 o 
  -2   9   3        9.52        5.89      1.09 o 
  -1   9   3      155.79      177.06      4.93 o 
   0   9   3      284.38      312.35      7.54 o 
   1   9   3      668.66      767.38     14.21 o 
   2   9   3     1152.60     1149.44     23.05 o 
   3   9   3        2.61        9.79      2.13 o 
   4   9   3      284.53      272.32      8.59 o 
   5   9   3     1643.08     1603.89     30.97 o 
   6   9   3       42.76       43.25      3.59 o 
   7   9   3      165.92      152.15      6.31 o 
   8   9   3      613.48      576.13     17.93 o 
   9   9   3      269.41      317.04     12.20 o 
  10   9   3      144.67      138.58      8.11 o 
  11   9   3       11.83       13.84      3.69 o 
  12   9   3      235.95      246.32     11.64 o 
  13   9   3       69.94       70.57     10.39 o 
  14   9   3       18.05       15.23      5.77 o 
 -14  10   3       29.66       33.52      4.46 o 
 -13  10   3       14.30        7.15      2.90 o 
 -12  10   3       92.65      101.56      6.15 o 
 -11  10   3     1050.36     1040.96     24.77 o 
 -10  10   3        4.13        2.32      2.07 o 
  -9  10   3        0.07        1.64      1.89 o 
  -8  10   3       35.84       30.32      2.05 o 
  -7  10   3      495.17      515.15      8.54 o 
  -6  10   3        1.72        0.32      1.05 o 
  -5  10   3      700.82      727.08     10.62 o 
  -4  10   3      430.59      440.33      7.85 o 
  -3  10   3     2479.66     2417.80     34.62 o 
  -2  10   3       48.08       45.24      2.66 o 
  -1  10   3      230.78      228.28      8.00 o 
   0  10   3      235.54      218.09      6.37 o 
   1  10   3      752.61      732.89     16.38 o 
   2  10   3        9.90        8.28      2.86 o 
   3  10   3      765.20      812.38     17.98 o 
   4  10   3      937.36      848.79     18.63 o 
   5  10   3      721.64      666.97     15.93 o 
   6  10   3       12.16       10.43      2.49 o 
   7  10   3       99.27      114.13      6.97 o 
   8  10   3      135.55       88.55      6.66 o 
   9  10   3      225.47      202.45      9.96 o 
  10  10   3       36.00       36.86      5.77 o 
  11  10   3      301.55      284.89     12.37 o 
  12  10   3       38.57       51.27      6.10 o 
  13  10   3      128.25      128.39     10.39 o 
  14  10   3        7.25        6.16      4.62 o 
 -13  11   3       31.09       30.88      4.18 o 
 -12  11   3      167.93      175.51      7.04 o 
 -11  11   3      148.59      150.24      6.66 o 
 -10  11   3       56.62       55.93      4.64 o 
  -9  11   3        4.68        4.45      2.31 o 
  -8  11   3      331.26      344.49     10.26 o 
  -7  11   3      179.00      183.75     10.55 o 
  -6  11   3        1.42        2.80      3.08 o 
  -5  11   3      250.84      248.11      6.56 o 
  -4  11   3      288.02      317.82     10.78 o 
  -3  11   3      186.90      198.77      5.69 o 
  -2  11   3      138.92      130.90      4.91 o 
  -1  11   3      257.39      242.05      6.86 o 
   0  11   3      511.66      481.73     12.18 o 
   1  11   3       55.68       66.82      4.12 o 
   2  11   3      463.80      470.09     15.04 o 
   3  11   3      257.10      252.93     10.21 o 
   4  11   3      367.52      379.25     15.08 o 
   5  11   3        0.30        1.85      1.66 o 
   6  11   3      301.55      282.85     11.64 o 
   7  11   3      276.40      248.71     11.08 o 
   8  11   3      250.69      234.88     10.91 o 
   9  11   3      135.58      126.71      8.11 o 
  10  11   3      114.65      106.84      7.95 o 
  11  11   3       70.00       67.69      6.40 o 
  12  11   3       63.45       55.41      6.26 o 
  13  11   3       50.08       36.35      6.54 o 
 -12  12   3       11.77        7.60      2.67 o 
 -11  12   3       65.10       64.33      5.44 o 
 -10  12   3      175.70      185.18     13.36 o 
  -9  12   3       12.19       19.33      3.36 o 
  -8  12   3       25.18       34.94      5.69 o 
  -7  12   3       42.81       52.16      9.62 o 
  -6  12   3      157.49      151.46     11.93 o 
  -5  12   3      222.87      231.51     11.69 o 
  -4  12   3       26.75       22.34      4.62 o 
  -3  12   3       27.24       33.80      3.44 o 
  -2  12   3      658.33      665.25     15.72 o 
  -1  12   3        9.13        8.53      2.67 o 
   0  12   3       31.43       51.57     13.47 o 
   1  12   3       88.06       71.29      5.54 o 
   2  12   3      108.67      110.09      6.97 o 
   3  12   3      372.39      382.58     13.49 o 
   4  12   3        1.17        0.09      2.40 o 
   5  12   3        9.50        5.00      5.77 o 
   6  12   3       34.90       37.19      4.98 o 
   7  12   3       78.61       80.52      6.53 o 
   8  12   3      194.15      181.24     14.62 o 
   9  12   3      100.46       98.70     13.85 o 
  10  12   3        0.00       -2.69      2.69 o 
  11  12   3      179.62      194.67     12.70 o 
 -11  13   3        3.86        4.08      3.62 o 
 -10  13   3      222.33      262.83     35.40 o 
  -9  13   3      395.19      399.86     51.55 o 
  -8  13   3       36.98       48.46      8.46 o 
  -7  13   3        1.53        4.97      5.39 o 
  -6  13   3       11.94       21.21      8.08 o 
  -5  13   3      222.74      223.18     11.69 o 
  -4  13   3      129.61      117.99      8.42 o 
  -3  13   3      183.76      186.48     11.54 o 
  -2  13   3      636.03      590.18     29.24 o 
  -1  13   3      180.97      171.59     14.62 o 
   0  13   3        0.18       -1.28      2.40 o 
   1  13   3     1063.86     1047.82     27.36 o 
   2  13   3       24.12       27.36      3.96 o 
   3  13   3      314.06      317.27     12.57 o 
   4  13   3      161.74      167.64      9.62 o 
   5  13   3      119.74      119.69      9.62 o 
   6  13   3       80.34       74.65      9.62 o 
   7  13   3       14.69        5.45      3.26 o 
   8  13   3       88.20       86.03      7.11 o 
   9  13   3      365.78      372.10     15.33 o 
  10  13   3        0.11        2.89      3.13 o 
  -9  14   3       84.65       75.28      8.16 o 
  -8  14   3       56.83       66.40     15.00 o 
  -7  14   3        0.10       -0.71      4.23 o 
  -6  14   3      179.55      216.91     25.39 o 
  -5  14   3        5.95        6.67      4.05 o 
  -4  14   3        5.76        2.31      4.62 o 
  -3  14   3      158.78      186.21     15.39 o 
  -2  14   3        4.19        6.93      5.39 o 
  -1  14   3      489.94      487.84     26.93 o 
   0  14   3       43.44       46.94      9.23 o 
   1  14   3        1.99        1.54      4.62 o 
   2  14   3      233.93      246.02     11.24 o 
   3  14   3       36.62       42.41      5.12 o 
   4  14   3       19.82       34.70      4.81 o 
   5  14   3       26.75       26.40     11.16 o 
   6  14   3       14.40       17.11      4.25 o 
   7  14   3       76.84       83.75      7.11 o 
   8  14   3       74.68       65.76      6.54 o 
  -7  15   3       81.05       96.28     25.39 o 
  -6  15   3       18.84       16.93      7.69 o 
  -5  15   3       17.98       27.70      8.46 o 
  -4  15   3      276.88      306.25     21.55 o 
  -3  15   3        0.02        0.77      5.39 o 
  -2  15   3        0.14        4.62      4.62 o 
  -1  15   3      271.00      284.70     20.01 o 
   0  15   3      676.91      640.20     33.09 o 
   1  15   3       15.43       20.01      7.69 o 
   2  15   3       26.75       28.47      8.46 o 
   3  15   3      166.67      161.59     16.16 o 
   4  15   3       65.31       68.48     10.77 o 
   5  15   3       18.64       31.55      5.12 o 
   6  15   3       72.99       89.45      7.39 o 
  -2  16   3        0.00        2.31      5.39 o 
  -1  16   3       59.29       75.41     11.54 o 
   0  16   3       91.52       93.88     13.08 o 
   1  16   3       16.52        5.39      6.16 o 
   2  16   3        0.53       -2.31      5.39 o 
 -17   0   4      437.79      443.98     27.70 o 
 -16   0   4      163.42      153.89     16.16 o 
 -15   0   4        5.59        1.54      5.39 o 
 -14   0   4      257.61      276.24     19.24 o 
 -13   0   4      427.23      487.07     25.39 o 
 -12   0   4        2.40        7.34      6.54 o 
 -11   0   4     1426.80     1413.39     36.72 o 
 -10   0   4      114.06      100.94      5.74 o 
  -9   0   4      414.49      435.72     12.42 o 
  -8   0   4        6.03        2.86      1.89 o 
  -7   0   4      396.96      332.22      9.77 o 
  -5   0   4       60.06       61.46      2.66 o 
  -4   0   4    14758.17    15377.00    180.49 o 
  -3   0   4     6615.69     6442.30     73.21 o 
  -2   0   4     2302.08     2387.67     28.09 o 
  -1   0   4       10.10        5.84      0.79 o 
   0   0   4      261.46      253.87      5.52 o 
   1   0   4     1338.30     1346.89     16.64 o 
   2   0   4     2837.59     3094.08     45.07 o 
   3   0   4      203.21      151.20      3.43 o 
   4   0   4      673.63      868.23     13.40 o 
   5   0   4      199.92      180.74      4.64 o 
   6   0   4       74.85       64.51      3.11 o 
   7   0   4      616.39      628.79     14.00 o 
   8   0   4      150.48      133.23      4.85 o 
   9   0   4      134.13      115.09      4.64 o 
  10   0   4     2407.06     2383.27     42.56 o 
  11   0   4     2327.97     2300.48     48.97 o 
  12   0   4      458.99      433.21     17.70 o 
  13   0   4      305.57      302.40     14.62 o 
  14   0   4      412.74      379.35     16.93 o 
  15   0   4      214.47      224.68     13.08 o 
  16   0   4       24.12       33.86      6.16 o 
  17   0   4       58.60       55.40      7.69 o 
 -17   1   4      121.41      122.42     10.84 o 
 -16   1   4       50.21       44.67      8.85 o 
 -15   1   4       31.01       33.50      6.24 o 
 -14   1   4       64.59       62.17      7.07 o 
 -13   1   4      488.51      452.01     17.13 o 
 -12   1   4        7.90        6.30      2.60 o 
 -11   1   4       48.63       51.28      3.74 o 
 -10   1   4     1310.74     1254.42     19.35 o 
  -9   1   4      469.84      475.52     10.18 o 
  -8   1   4       23.13       27.81      2.18 o 
  -7   1   4      130.80       95.27      3.49 o 
  -6   1   4      390.34      385.70      5.95 o 
  -5   1   4     6406.49     6402.92     60.48 o 
  -4   1   4      251.68      324.40      4.52 o 
  -3   1   4     2971.94     3163.24     28.98 o 
  -2   1   4     1237.12     1180.80     10.52 o 
  -1   1   4     1335.18     1363.22     11.51 o 
   0   1   4      933.24      771.66      7.30 o 
   1   1   4       10.55       15.73      0.79 o 
   2   1   4      541.38      522.00      5.68 o 
   3   1   4     1347.12     1427.45     13.89 o 
   4   1   4     1370.84     1315.58     13.65 o 
   5   1   4      121.84      143.76      4.11 o 
   6   1   4      102.20      114.95      2.74 o 
   7   1   4       18.56       16.45      1.39 o 
   8   1   4      590.98      587.01      9.01 o 
   9   1   4     1657.43     1645.16     21.45 o 
  10   1   4      718.67      680.68     11.61 o 
  11   1   4     1212.83     1143.57     32.98 o 
  12   1   4      925.37      963.57     19.26 o 
  13   1   4        2.42        0.77      1.63 o 
  14   1   4       67.38       72.73      4.90 o 
  15   1   4       16.60       17.39      3.26 o 
  16   1   4      197.62      213.94      9.25 o 
  17   1   4       28.31       23.37      4.05 o 
 -17   2   4      111.06      129.33     11.14 o 
 -16   2   4      156.20      165.89     11.61 o 
 -15   2   4      100.02      104.98     14.62 o 
 -14   2   4      184.56      187.85     30.39 o 
 -13   2   4       79.61       88.62     10.39 o 
 -12   2   4      970.32      939.82     22.66 o 
 -11   2   4       32.64       28.89      2.81 o 
 -10   2   4      140.83      124.69      4.48 o 
  -9   2   4       11.59       12.18      1.93 o 
  -8   2   4      674.61      656.97     12.45 o 
  -7   2   4      116.63      105.58      4.59 o 
  -6   2   4       55.30       56.84      2.08 o 
  -5   2   4       30.21       29.92      1.45 o 
  -4   2   4      915.77      890.06     12.35 o 
  -3   2   4       48.45       45.60      2.01 o 
  -2   2   4     4086.03     4127.87     35.59 o 
  -1   2   4       37.23       43.32      1.21 o 
   0   2   4     1020.90      951.40      8.67 o 
   1   2   4       16.79       12.21      0.72 o 
   2   2   4     2441.74     2322.53     21.51 o 
   3   2   4       93.37       94.39      1.92 o 
   4   2   4      176.72      135.71      2.38 o 
   5   2   4       38.39       40.86      1.46 o 
   6   2   4     1800.97     1748.24     20.58 o 
   7   2   4       11.16       10.51      0.99 o 
   8   2   4        1.28        2.70      1.73 o 
   9   2   4      715.40      703.02     11.75 o 
  10   2   4     1188.58     1182.56     19.78 o 
  11   2   4      271.91      254.40      6.97 o 
  12   2   4      415.57      408.35     10.35 o 
  13   2   4        0.13        1.72      1.67 o 
  14   2   4      403.35      432.64     13.02 o 
  15   2   4      269.96      299.06     10.84 o 
  16   2   4      105.59      121.58     10.00 o 
  17   2   4       76.74       87.72      9.23 o 
 -17   3   4       11.64       11.98      5.54 o 
 -16   3   4      336.50      331.33     15.99 o 
 -15   3   4      514.78      496.37     43.86 o 
 -14   3   4       52.81       62.82      7.33 o 
 -13   3   4        2.39       -1.30      7.31 o 
 -12   3   4       55.08       58.90      4.41 o 
 -11   3   4       14.04       11.11      2.23 o 
 -10   3   4       52.06       48.94      3.51 o 
  -9   3   4      884.51      881.68     15.96 o 
  -8   3   4      214.18      219.77      5.65 o 
  -7   3   4      157.01      166.52      3.66 o 
  -6   3   4       26.55       39.23      1.87 o 
  -5   3   4     1358.24     1206.17     16.14 o 
  -4   3   4      322.94      292.48      7.12 o 
  -3   3   4      109.45      124.21      2.43 o 
  -2   3   4      466.89      487.50      7.18 o 
  -1   3   4     3058.81     3013.74     25.43 o 
   0   3   4      473.14      518.41      6.05 o 
   1   3   4       19.67       14.39      0.86 o 
   2   3   4      626.00      693.69      7.41 o 
   3   3   4      167.26      244.18      3.34 o 
   4   3   4      768.43      679.68      7.86 o 
   5   3   4     1494.55     1530.25     19.70 o 
   6   3   4       45.01       71.45      2.38 o 
   7   3   4      728.38      745.45     11.06 o 
   8   3   4      338.68      356.68      7.07 o 
   9   3   4     1456.40     1501.15     21.88 o 
  10   3   4       26.61       32.19      2.39 o 
  11   3   4      144.95      136.71      4.89 o 
  12   3   4      180.60      187.56      6.64 o 
  13   3   4      986.37     1055.06     27.28 o 
  14   3   4       18.04       18.50      3.84 o 
  15   3   4      256.82      247.77     14.62 o 
  16   3   4        5.30        3.08      3.85 o 
 -17   4   4       40.71       47.88      6.21 o 
 -16   4   4      147.98      151.28     18.85 o 
 -15   4   4       29.86       26.81      5.91 o 
 -14   4   4       10.02       10.05      4.60 o 
 -13   4   4      472.71      435.88     17.39 o 
 -12   4   4      102.97      104.19      6.11 o 
 -11   4   4      164.20      168.76      7.57 o 
 -10   4   4      187.14      169.84      5.91 o 
  -9   4   4        8.30       18.32      2.11 o 
  -8   4   4      455.66      402.88      7.70 o 
  -7   4   4     1597.19     1640.50     18.54 o 
  -6   4   4        4.68        8.80      1.20 o 
  -5   4   4      205.82      188.56      3.92 o 
  -4   4   4      384.31      395.83      5.50 o 
  -3   4   4     2215.61     2112.75     20.36 o 
  -2   4   4        7.96        8.86      0.76 o 
  -1   4   4      318.21      364.95      4.30 o 
   0   4   4      370.11      345.42      4.34 o 
   1   4   4     3630.49     3598.63     33.96 o 
   2   4   4      139.14      107.86      1.94 o 
   3   4   4      171.88      187.84      3.04 o 
   4   4   4      178.23      179.34      3.26 o 
   5   4   4     1087.39     1113.71     13.97 o 
   6   4   4      112.50      127.49      3.90 o 
   7   4   4      762.95      759.36     15.08 o 
   8   4   4       10.07       11.66      1.48 o 
   9   4   4     1181.37     1178.94     19.55 o 
  10   4   4      686.34      677.59     15.76 o 
  11   4   4      203.36      214.25      7.64 o 
  12   4   4      122.99      106.48      6.66 o 
  13   4   4        1.87        3.76      2.69 o 
  14   4   4      176.93      169.75      8.87 o 
  15   4   4      377.14      411.47     39.63 o 
  16   4   4       56.63       75.41      9.23 o 
 -16   5   4       87.95      103.56      9.75 o 
 -15   5   4       11.88       18.43      5.69 o 
 -14   5   4      522.82      465.71     18.77 o 
 -13   5   4        0.01        2.96      3.51 o 
 -12   5   4       90.51       92.17      8.56 o 
 -11   5   4      368.63      364.05      9.29 o 
 -10   5   4      415.07      396.54      9.41 o 
  -9   5   4       43.72       44.95      2.70 o 
  -8   5   4      707.72      657.65      9.87 o 
  -7   5   4        0.30        1.66      0.93 o 
  -6   5   4     1679.11     1662.11     21.19 o 
  -5   5   4      209.96      240.14      4.51 o 
  -4   5   4      436.54      391.36      5.80 o 
  -3   5   4      147.63      176.24      3.25 o 
  -2   5   4     2091.98     2108.86     19.47 o 
  -1   5   4      898.32      975.49     10.18 o 
   0   5   4     3230.75     3171.13     30.78 o 
   1   5   4        7.26       26.05      1.84 o 
   2   5   4      639.79      596.07      7.31 o 
   3   5   4      928.13      893.02     10.51 o 
   4   5   4     1586.23     1569.34     18.98 o 
   5   5   4      579.24      616.41      8.56 o 
   6   5   4      401.76      364.85      6.50 o 
   7   5   4        4.88        6.26      1.70 o 
   8   5   4     2214.05     2095.24     43.16 o 
   9   5   4       92.67      108.44      5.14 o 
  10   5   4        0.76       -0.24      1.50 o 
  11   5   4        0.08       -1.23      1.58 o 
  12   5   4      571.03      551.51     26.55 o 
  13   5   4       21.17       16.63      3.69 o 
  14   5   4       51.38       53.09      5.54 o 
  15   5   4        9.34       11.39      4.05 o 
  16   5   4      644.75      695.42     22.34 o 
 -16   6   4      312.12      317.51     11.53 o 
 -15   6   4       18.41       18.96      4.24 o 
 -14   6   4       49.26       43.02     12.70 o 
 -13   6   4       24.71       23.13      6.93 o 
 -12   6   4      427.44      415.38     16.84 o 
 -11   6   4        0.18       -1.45      1.45 o 
 -10   6   4        0.94       -0.69      1.47 o 
  -9   6   4      208.60      218.76      7.42 o 
  -8   6   4       51.59       61.25      2.80 o 
  -7   6   4      806.83      814.30     11.17 o 
  -6   6   4       16.44       22.19      1.60 o 
  -5   6   4       44.06       41.98      1.89 o 
  -4   6   4       32.70       32.13      1.55 o 
  -3   6   4      579.46      529.23      7.17 o 
  -2   6   4     1388.52     1383.61     14.52 o 
  -1   6   4      378.93      418.57      5.67 o 
   0   6   4       23.68       25.94      1.14 o 
   1   6   4      176.75      214.75      3.96 o 
   2   6   4     2280.76     2382.34     30.08 o 
   3   6   4       95.84       91.58      2.24 o 
   4   6   4      343.42      396.82      7.52 o 
   5   6   4      106.67      126.99      3.36 o 
   6   6   4     1217.79     1152.14     17.92 o 
   7   6   4      137.33      136.23      4.23 o 
   8   6   4     1045.88      978.37     35.64 o 
   9   6   4       22.11       22.12      3.69 o 
  10   6   4       10.45       12.78      3.13 o 
  11   6   4      316.56      347.38     13.12 o 
  12   6   4       21.89        9.17      3.13 o 
  13   6   4        2.67        6.16      4.62 o 
  14   6   4        3.50        0.31      3.08 o 
  15   6   4       54.90       44.36      5.91 o 
 -15   7   4        3.60        4.92      4.06 o 
 -14   7   4       17.26       20.35      3.44 o 
 -13   7   4      125.24      116.58      6.52 o 
 -12   7   4       42.18       42.73     13.08 o 
 -11   7   4       28.68       26.70      2.89 o 
 -10   7   4       12.49       11.51      2.10 o 
  -9   7   4      696.23      675.13     12.33 o 
  -8   7   4      104.37       91.80      3.59 o 
  -7   7   4      208.67      234.53      5.28 o 
  -6   7   4       68.86       89.80      4.49 o 
  -5   7   4     2466.38     2433.17     26.04 o 
  -4   7   4        0.09       -0.64      0.64 o 
  -3   7   4      400.54      370.97      5.53 o 
  -2   7   4      586.41      554.96      7.13 o 
  -1   7   4     1412.14     1252.68     14.74 o 
   0   7   4      407.86      421.01      8.16 o 
   1   7   4      195.34      231.92      5.48 o 
   2   7   4        2.34        0.30      0.75 o 
   3   7   4      657.01      609.83     11.60 o 
   4   7   4        0.34        2.17      1.44 o 
   5   7   4       58.15       69.18      4.24 o 
   6   7   4        1.69       -0.83      1.18 o 
   7   7   4      182.33      198.96      7.45 o 
   8   7   4      719.59      661.85     19.38 o 
   9   7   4     1123.27     1124.34     28.80 o 
  10   7   4       10.01       10.24      3.26 o 
  11   7   4      228.88      221.89     20.39 o 
  12   7   4       73.59       66.60      6.10 o 
  13   7   4      325.07      375.67     14.78 o 
  14   7   4        0.77        3.85      3.13 o 
  15   7   4      101.60      121.62      8.87 o 
 -15   8   4        3.26        0.29      2.45 o 
 -14   8   4        1.78       -0.72      2.39 o 
 -13   8   4       75.90       69.75      5.74 o 
 -12   8   4      365.22      359.60     11.53 o 
 -11   8   4        2.24        0.31      1.43 o 
 -10   8   4       95.72       89.12      4.68 o 
  -9   8   4      167.09      169.03      7.00 o 
  -8   8   4      127.35      131.38      4.67 o 
  -7   8   4      127.49      126.25      4.18 o 
  -6   8   4      567.35      533.92      8.96 o 
  -5   8   4       51.42       41.45      2.31 o 
  -4   8   4      773.36      819.06     11.95 o 
  -3   8   4       46.03       49.60      2.45 o 
  -2   8   4      363.11      347.78      6.66 o 
  -1   8   4       20.39       18.93      1.43 o 
   0   8   4      702.79      695.62     13.39 o 
   1   8   4       33.25       30.22      4.04 o 
   2   8   4     1908.18     1893.66     35.38 o 
   3   8   4      793.96      757.71     17.09 o 
   4   8   4     1953.30     1860.83     36.70 o 
   5   8   4      485.36      492.63     14.19 o 
   6   8   4       76.59       69.95      4.58 o 
   7   8   4       54.49       40.25      4.41 o 
   8   8   4        2.97        0.96      2.31 o 
   9   8   4       20.67       19.29      3.69 o 
  10   8   4      309.05      285.77     12.02 o 
  11   8   4        0.10       -1.06      1.98 o 
  12   8   4       14.20        7.05      3.13 o 
  13   8   4       46.20       54.87      6.10 o 
  14   8   4       90.39      101.45      7.95 o 
 -14   9   4       49.10       52.35      5.11 o 
 -13   9   4        4.94        3.80      2.88 o 
 -12   9   4      297.92      276.02      9.89 o 
 -11   9   4      897.87      870.57     18.01 o 
 -10   9   4      503.04      488.43     18.87 o 
  -9   9   4      167.54      164.55      6.84 o 
  -8   9   4       55.46       56.83      4.13 o 
  -7   9   4       60.96       55.43      2.61 o 
  -6   9   4      112.33      124.75      4.00 o 
  -5   9   4        7.95        5.93      1.24 o 
  -4   9   4      160.22      167.75      4.58 o 
  -3   9   4       44.45       47.52      2.96 o 
  -2   9   4      755.77      746.29     13.29 o 
  -1   9   4      360.68      369.16      8.00 o 
   0   9   4      404.60      401.60     11.08 o 
   1   9   4      570.28      591.42     14.36 o 
   2   9   4       53.10       60.75      4.04 o 
   3   9   4     1281.80     1224.62     25.22 o 
   4   9   4       40.41       41.08      3.59 o 
   5   9   4      139.88      124.69      5.85 o 
   6   9   4      128.91      112.01     13.08 o 
   7   9   4      468.01      440.86     24.62 o 
   8   9   4      294.10      285.21     15.39 o 
   9   9   4        7.91        7.25      3.13 o 
  10   9   4      129.41      126.94      8.50 o 
  11   9   4       13.09        7.69      3.85 o 
  12   9   4      200.43      185.76     10.17 o 
  13   9   4       98.88       95.93      7.95 o 
 -13  10   4       48.94       51.52      9.42 o 
 -12  10   4       88.24       88.12     10.89 o 
 -11  10   4       71.36       61.13      4.57 o 
 -10  10   4      179.60      175.38      7.92 o 
  -9  10   4       48.74       49.48      4.82 o 
  -8  10   4      263.98      272.12      6.77 o 
  -7  10   4      151.23      148.22      4.81 o 
  -6  10   4      139.48      137.04      4.26 o 
  -5  10   4        3.56        2.65      1.45 o 
  -4  10   4      212.55      204.17      5.97 o 
  -3  10   4      721.18      734.37     16.57 o 
  -2  10   4        6.81        3.09      1.42 o 
  -1  10   4        5.15        8.68      2.12 o 
   0  10   4      515.38      503.84     13.12 o 
   1  10   4     1076.91     1020.77     21.95 o 
   2  10   4      167.30      150.17      6.54 o 
   3  10   4        1.94        2.91      1.71 o 
   4  10   4      173.12      168.07      8.24 o 
   5  10   4      388.97      375.12     13.68 o 
   6  10   4      297.09      276.55     21.55 o 
   7  10   4      121.90      140.96      8.11 o 
   8  10   4        1.27        3.99      2.67 o 
   9  10   4      317.52      298.12     12.76 o 
  10  10   4        0.34        1.23      2.56 o 
  11  10   4      143.67      127.55     13.08 o 
  12  10   4       11.61       12.41      4.25 o 
  13  10   4      156.52      152.70      9.79 o 
 -12  11   4       82.54       91.83      5.51 o 
 -11  11   4       23.79       27.98      4.81 o 
 -10  11   4        5.90        3.22      3.05 o 
  -9  11   4      389.76      396.59     11.95 o 
  -8  11   4        0.32       -2.10      2.31 o 
  -7  11   4      210.10      214.00     13.58 o 
  -6  11   4       21.74       23.49      2.99 o 
  -5  11   4       33.29       38.32      3.44 o 
  -4  11   4      130.56      129.04      4.81 o 
  -3  11   4       11.50       10.07      2.06 o 
  -2  11   4       51.58       46.25      5.82 o 
  -1  11   4      372.84      357.94     10.63 o 
   0  11   4       43.62       40.14      3.72 o 
   1  11   4      110.12      120.10      5.94 o 
   2  11   4      404.84      407.70     11.85 o 
   3  11   4        5.69        7.08      2.56 o 
   4  11   4      104.73       92.12      6.66 o 
   5  11   4      259.93      269.86     11.46 o 
   6  11   4        2.86        2.05      2.40 o 
   7  11   4      158.08      150.50      8.67 o 
   8  11   4       82.20      103.75      7.54 o 
   9  11   4       82.43       84.50      7.31 o 
  10  11   4       18.91       19.17      4.41 o 
  11  11   4        9.82       16.19      4.60 o 
  12  11   4        0.08        3.72      3.85 o 
 -11  12   4        0.06       -1.47      3.79 o 
 -10  12   4        0.15       -1.18      4.05 o 
  -9  12   4      259.33      252.78     13.60 o 
  -8  12   4       32.73       42.69      6.24 o 
  -7  12   4      121.16      134.71      9.51 o 
  -6  12   4       35.73       31.20      7.69 o 
  -5  12   4       26.04       19.93      3.03 o 
  -4  12   4       51.96       50.53      5.12 o 
  -3  12   4      161.57      155.23      8.26 o 
  -2  12   4      357.95      397.53     14.05 o 
  -1  12   4       69.16       81.28      7.69 o 
   0  12   4        1.66        8.67      3.46 o 
   1  12   4      153.43      151.87      8.11 o 
   2  12   4      250.65      244.65     10.91 o 
   3  12   4      230.01      234.74     10.72 o 
   4  12   4        0.13       -0.77      1.98 o 
   5  12   4      370.97      356.79     25.39 o 
   6  12   4      249.91      263.09     11.64 o 
   7  12   4        0.03        2.66      2.67 o 
   8  12   4       53.38       38.36      6.54 o 
   9  12   4       66.28       68.95      6.83 o 
  10  12   4       80.82       79.38     21.93 o 
 -10  13   4       22.72       13.81      5.69 o 
  -9  13   4       69.96       71.23      8.16 o 
  -8  13   4        2.67       -1.54      3.81 o 
  -7  13   4        0.72        1.72      3.51 o 
  -6  13   4       17.01       21.48      5.15 o 
  -5  13   4      205.24      209.30     16.93 o 
  -4  13   4       74.61       92.34     11.54 o 
  -3  13   4       44.21       32.32      7.69 o 
  -2  13   4      111.64      104.99      6.97 o 
  -1  13   4       10.81       12.37      3.51 o 
   0  13   4      265.33      270.27     21.93 o 
   1  13   4      262.11      248.75     23.85 o 
   2  13   4       71.56       76.60     10.39 o 
   3  13   4        0.18       -0.17      2.40 o 
   4  13   4       12.46        9.07      7.31 o 
   5  13   4       16.82       29.92      4.81 o 
   6  13   4        1.12       -2.46      2.56 o 
   7  13   4        0.21       -0.15      3.08 o 
   8  13   4      158.10      161.24      9.79 o 
   9  13   4        0.38        4.95      3.69 o 
  -8  14   4      185.55      210.67     27.70 o 
  -7  14   4       14.22        3.85      6.16 o 
  -6  14   4        2.85        5.39      5.39 o 
  -5  14   4       23.51       31.55      8.46 o 
  -4  14   4      107.59       94.64     12.31 o 
  -3  14   4       15.61       16.16      6.93 o 
  -2  14   4        0.25        3.08      5.39 o 
  -1  14   4       13.51       26.93      7.69 o 
   0  14   4       43.05       34.14      4.81 o 
   1  14   4      133.45      168.28     13.47 o 
   2  14   4      116.61      122.33      8.11 o 
   3  14   4       46.33       47.75      5.69 o 
   4  14   4       12.80        5.44      6.54 o 
   5  14   4      235.74      247.50     11.80 o 
   6  14   4      466.08      478.03     17.56 o 
   7  14   4       12.98        7.98     11.54 o 
  -5  15   4        2.16        7.69      6.16 o 
  -4  15   4        5.28        9.23      6.93 o 
  -3  15   4       16.43       23.08      8.46 o 
  -2  15   4        3.54        9.23      6.16 o 
  -1  15   4       72.84       54.63     10.77 o 
   0  15   4       10.43       14.62      6.93 o 
   1  15   4        1.91        3.85      5.39 o 
   2  15   4        0.10        0.77      5.39 o 
   3  15   4       15.27       16.20      4.25 o 
   4  15   4       11.17       16.48      4.41 o 
 -17   1   5        1.80       10.77      5.44 o 
 -16   1   5      206.60      237.56     13.87 o 
 -15   1   5      133.27      120.67     10.05 o 
 -14   1   5       61.96       62.25      7.33 o 
 -13   1   5        8.94        8.46      9.62 o 
 -12   1   5      563.43      529.46     19.31 o 
 -11   1   5      533.77      544.51     13.56 o 
 -10   1   5      189.03      174.61      6.72 o 
  -9   1   5       66.24       68.96      3.59 o 
  -8   1   5      316.36      370.19      8.11 o 
  -7   1   5       93.95       73.20      3.34 o 
  -6   1   5      659.53      690.06     10.56 o 
  -5   1   5        0.69        0.71      0.74 o 
  -4   1   5     2517.94     2615.11     25.83 o 
  -3   1   5      509.75      525.63      6.23 o 
  -2   1   5     1594.21     1484.39     13.71 o 
  -1   1   5      125.18      140.63      2.50 o 
   0   1   5      337.09      311.24      4.21 o 
   1   1   5        4.91        1.31      0.70 o 
   2   1   5      300.86      355.61      4.96 o 
   3   1   5        1.87        0.94      0.59 o 
   4   1   5       99.51      142.54      3.08 o 
   5   1   5       63.32       63.92      2.52 o 
   6   1   5      844.98      828.47     11.77 o 
   7   1   5        8.06        7.42      1.20 o 
   8   1   5     1081.15     1040.45     16.06 o 
   9   1   5      288.38      285.63     14.82 o 
  10   1   5      390.40      391.49      9.88 o 
  11   1   5       11.77        8.98      2.40 o 
  12   1   5      110.33       96.46      5.69 o 
  13   1   5      142.88      136.82      6.78 o 
  14   1   5       55.73       57.35      4.90 o 
  15   1   5      192.02      210.49     12.70 o 
  16   1   5      255.43      290.09     16.16 o 
 -16   2   5       32.77       26.19      6.53 o 
 -15   2   5       70.40       67.25      7.88 o 
 -14   2   5      228.95      204.56     11.97 o 
 -13   2   5        8.85        5.39      3.81 o 
 -12   2   5       93.88       79.43      7.69 o 
 -11   2   5       12.12       15.29      2.87 o 
 -10   2   5       21.50       22.87      3.06 o 
  -9   2   5      141.39      131.93      5.16 o 
  -8   2   5       22.43       27.03      2.32 o 
  -7   2   5      274.57      250.84      5.55 o 
  -6   2   5       36.55       55.91      2.42 o 
  -5   2   5      675.38      720.56     10.11 o 
  -4   2   5       46.78       71.58      2.24 o 
  -3   2   5      266.76      284.97      4.24 o 
  -2   2   5      119.73      112.96      2.41 o 
  -1   2   5       22.24       13.39      0.93 o 
   0   2   5        0.82        5.10      0.72 o 
   1   2   5       16.91       26.84      1.16 o 
   2   2   5      717.70      692.31      8.40 o 
   3   2   5      401.45      469.68      6.61 o 
   4   2   5      253.96      258.54      4.33 o 
   5   2   5      125.03      124.89      3.82 o 
   6   2   5      282.11      264.65      5.85 o 
   7   2   5       57.23       60.79      2.65 o 
   8   2   5      213.25      212.15      6.36 o 
   9   2   5       14.52       16.63      2.00 o 
  10   2   5       12.11       17.62      2.34 o 
  11   2   5       58.29       62.91      3.95 o 
  12   2   5       35.94       37.16      4.05 o 
  13   2   5       41.03       53.32      4.60 o 
  14   2   5      107.91      113.88     10.00 o 
  15   2   5        1.89        2.31      3.85 o 
  16   2   5        0.39        4.62      3.85 o 
 -16   3   5       23.44       11.85     12.31 o 
 -15   3   5       77.90       90.89      9.25 o 
 -14   3   5        5.25        6.93      4.35 o 
 -13   3   5      193.41      189.67     11.43 o 
 -12   3   5       49.95       40.38      6.16 o 
 -11   3   5      753.32      739.14     16.73 o 
 -10   3   5      527.19      521.26     12.88 o 
  -9   3   5        7.60        9.78      2.00 o 
  -8   3   5       24.41       15.66      2.16 o 
  -7   3   5      116.50      105.53      3.33 o 
  -6   3   5       60.96       77.97      2.80 o 
  -5   3   5       19.32       16.84      1.93 o 
  -4   3   5      309.10      264.79      4.70 o 
  -3   3   5      741.76      726.70      8.31 o 
  -2   3   5      188.80      155.31      2.90 o 
  -1   3   5     1154.83     1129.66     11.16 o 
   0   3   5       34.25       26.64      1.15 o 
   1   3   5     1139.23     1224.12     14.19 o 
   2   3   5      631.79      709.26     10.04 o 
   3   3   5      478.06      495.98      6.45 o 
   4   3   5       29.73       43.11      1.73 o 
   5   3   5      220.34      245.17      4.68 o 
   6   3   5      254.89      257.09      5.97 o 
   7   3   5      307.01      293.95      7.47 o 
   8   3   5        0.93        0.51      1.22 o 
   9   3   5       86.71       82.97      3.58 o 
  10   3   5      160.21      171.54      6.44 o 
  11   3   5      127.21      139.39      7.56 o 
  12   3   5       35.43       39.63      4.81 o 
  13   3   5        6.87       10.00      3.85 o 
  14   3   5        0.94        7.69      3.85 o 
  15   3   5       22.46       26.16      6.16 o 
 -16   4   5        3.84        1.63      4.60 o 
 -15   4   5       50.21       49.13     12.70 o 
 -14   4   5      349.06      361.19     16.59 o 
 -13   4   5      237.23      213.76     12.23 o 
 -12   4   5      248.10      235.46     12.23 o 
 -11   4   5       22.95       25.91      6.04 o 
 -10   4   5      466.34      477.20     10.94 o 
  -9   4   5        5.01        6.33      1.73 o 
  -8   4   5      119.36      116.70      3.97 o 
  -7   4   5        0.39       -0.11      1.10 o 
  -6   4   5      765.65      787.47     10.99 o 
  -5   4   5      194.90      182.39      4.10 o 
  -4   4   5     1030.66     1020.27     12.43 o 
  -3   4   5      115.92      114.77      2.71 o 
  -2   4   5       28.76       32.57      1.43 o 
  -1   4   5        5.76       12.85      0.92 o 
   0   4   5     1107.14     1127.60     11.51 o 
   1   4   5      885.88      899.37     11.30 o 
   2   4   5        0.11        0.29      0.64 o 
   3   4   5       47.81       51.77      1.83 o 
   4   4   5      573.97      560.93      7.67 o 
   5   4   5       68.77       85.84      2.44 o 
   6   4   5       58.12       59.56      2.29 o 
   7   4   5      168.19      156.38      4.34 o 
   8   4   5     1512.60     1375.46     26.95 o 
   9   4   5       83.89       82.97      4.58 o 
  10   4   5      132.89      142.68      6.19 o 
  11   4   5       52.59       40.40      4.81 o 
  12   4   5       35.17       39.98      4.81 o 
  13   4   5        1.66        1.23      2.56 o 
  14   4   5       14.62       23.08      5.39 o 
  15   4   5       15.64       11.54      4.62 o 
 -16   5   5      122.72      117.85     10.29 o 
 -15   5   5       49.61       61.27      8.08 o 
 -14   5   5       49.81       50.70      8.46 o 
 -13   5   5        0.98        3.13      4.25 o 
 -12   5   5       95.76       96.86      8.42 o 
 -11   5   5       36.82       51.47      8.69 o 
 -10   5   5      166.47      166.19      6.05 o 
  -9   5   5       27.46       23.93      2.47 o 
  -8   5   5      403.75      401.55      7.72 o 
  -7   5   5       15.19       10.48      1.57 o 
  -6   5   5      281.13      297.96      5.66 o 
  -5   5   5        0.88        0.65      0.91 o 
  -4   5   5      723.59      685.85      9.21 o 
  -3   5   5        3.42        5.67      0.94 o 
  -2   5   5     1694.78     1738.44     17.32 o 
  -1   5   5      250.82      252.61      4.03 o 
   0   5   5       25.32       31.15      1.33 o 
   1   5   5       10.03       15.82      1.55 o 
   2   5   5      129.00      123.32      2.94 o 
   3   5   5       29.11       28.84      1.60 o 
   4   5   5      101.00       95.37      2.62 o 
   5   5   5      149.70      160.81      4.23 o 
   6   5   5     1137.52     1153.82     18.21 o 
   7   5   5        7.25        5.13      1.50 o 
   8   5   5       88.74       87.05      4.69 o 
   9   5   5       92.06       82.63      7.19 o 
  10   5   5      182.19      155.72      8.11 o 
  11   5   5       81.87       73.88      5.91 o 
  12   5   5       28.04       19.19      5.77 o 
  13   5   5       10.31        5.00      4.23 o 
  14   5   5        0.05       -0.15      2.56 o 
  15   5   5        1.72        3.85      3.85 o 
 -15   6   5      121.67      110.47      9.75 o 
 -14   6   5       39.60       34.73      9.23 o 
 -13   6   5      499.72      487.84     50.40 o 
 -12   6   5      217.12      195.78     11.39 o 
 -11   6   5        7.87        4.07      3.69 o 
 -10   6   5        1.36        1.89      1.66 o 
  -9   6   5      681.67      686.93     12.71 o 
  -8   6   5      419.20      386.79      8.04 o 
  -7   6   5       38.84       29.45      2.26 o 
  -6   6   5      131.61      131.81      3.60 o 
  -5   6   5      519.13      499.09      7.44 o 
  -4   6   5      449.71      438.12      6.71 o 
  -3   6   5      396.00      388.21      5.64 o 
  -2   6   5      120.98      119.92      2.57 o 
  -1   6   5     1285.07     1291.92     13.91 o 
   0   6   5      158.48      148.77      3.26 o 
   1   6   5      876.83      861.40     15.84 o 
   2   6   5        6.83       18.13      1.98 o 
   3   6   5      584.50      599.53     11.95 o 
   4   6   5      104.43       84.56      3.70 o 
   5   6   5      783.25      750.83     20.72 o 
   6   6   5        8.17       11.30      2.96 o 
   7   6   5      320.31      292.30     11.27 o 
   8   6   5       12.92       15.98      3.51 o 
   9   6   5       30.90       45.51      4.81 o 
  10   6   5      112.46      108.20      7.21 o 
  11   6   5       18.88       21.25      4.62 o 
  12   6   5        4.40        4.00      2.56 o 
  13   6   5      100.92      116.85      8.11 o 
  14   6   5        8.61        8.35      3.69 o 
 -15   7   5       26.09       20.62      4.00 o 
 -14   7   5       12.84       18.21      5.69 o 
 -13   7   5      277.17      273.54     14.12 o 
 -12   7   5      134.59      131.63     10.05 o 
 -11   7   5      126.56      136.61      9.79 o 
 -10   7   5        2.15        1.45      2.10 o 
  -9   7   5        8.49       11.30      2.08 o 
  -8   7   5       55.36       53.51      3.43 o 
  -7   7   5      201.24      195.85      5.91 o 
  -6   7   5     1158.57     1176.01     19.29 o 
  -5   7   5      111.71      106.19      3.61 o 
  -4   7   5      861.82      869.96     12.79 o 
  -3   7   5      181.82      181.69      4.46 o 
  -2   7   5      119.81      110.77      4.70 o 
  -1   7   5        4.92        3.16      1.12 o 
   0   7   5       39.55       43.25      2.79 o 
   1   7   5      248.84      264.90      8.48 o 
   2   7   5      946.43      891.03     19.67 o 
   3   7   5      272.40      260.65      8.68 o 
   4   7   5       79.57       63.51      4.29 o 
   5   7   5       21.13       21.66      3.69 o 
   6   7   5       39.59       28.47      5.00 o 
   7   7   5      201.36      175.19     11.93 o 
   8   7   5       38.03       32.00      4.25 o 
   9   7   5        5.93       18.28      3.69 o 
  10   7   5       79.43       75.78     16.93 o 
  11   7   5       57.54       52.76      8.85 o 
  12   7   5      168.17      149.43     13.47 o 
  13   7   5        4.02        2.69      5.00 o 
  14   7   5        0.25        0.07      2.67 o 
 -14   8   5      220.48      232.06     12.05 o 
 -13   8   5      270.80      252.23      9.70 o 
 -12   8   5      210.92      211.94     12.23 o 
 -11   8   5        8.65        9.23      3.55 o 
 -10   8   5       62.73       65.17      4.91 o 
  -9   8   5        9.39       12.14      2.16 o 
  -8   8   5      517.72      524.33     11.88 o 
  -7   8   5       12.07       11.59      2.23 o 
  -6   8   5      924.11      919.07     15.85 o 
  -5   8   5      212.51      215.14      5.91 o 
  -4   8   5     1273.24     1282.55     20.39 o 
  -3   8   5       67.80       59.68      3.41 o 
  -2   8   5      175.08      182.69      5.52 o 
  -1   8   5       30.13       27.41      2.82 o 
   0   8   5      389.94      362.47     14.50 o 
   1   8   5       95.91       85.92      5.92 o 
   2   8   5       94.65      106.64      5.49 o 
   3   8   5       55.66       56.02      7.94 o 
   4   8   5      451.65      449.09     14.97 o 
   5   8   5      262.89      245.79     10.17 o 
   6   8   5        9.07       10.64      3.13 o 
   7   8   5       72.31       72.54      6.10 o 
   8   8   5      600.60      554.36     17.93 o 
   9   8   5      131.67      118.25      7.76 o 
  10   8   5      288.33      286.80     12.70 o 
  11   8   5       64.60       62.92      6.46 o 
  12   8   5       11.88        6.87      4.23 o 
  13   8   5       15.68        9.62      3.81 o 
 -13   9   5       27.83       22.94      4.04 o 
 -12   9   5        3.71        3.44      2.71 o 
 -11   9   5      197.55      195.47      7.52 o 
 -10   9   5      286.12      277.50      8.93 o 
  -9   9   5       42.49       42.79      4.15 o 
  -8   9   5       27.25       24.89      3.14 o 
  -7   9   5      807.73      823.89     16.99 o 
  -6   9   5       15.21       12.62      2.48 o 
  -5   9   5       63.06       55.54      3.81 o 
  -4   9   5       49.16       46.97      4.54 o 
  -3   9   5      739.79      727.41     17.53 o 
  -2   9   5      166.96      177.70      7.81 o 
  -1   9   5      178.30      168.67      6.89 o 
   0   9   5      275.19      283.07      9.27 o 
   1   9   5      681.12      664.04     19.59 o 
   2   9   5       53.18       46.51      4.98 o 
   3   9   5      383.70      352.43     13.12 o 
   4   9   5       50.55       53.77      5.54 o 
   5   9   5      453.50      431.59     14.97 o 
   6   9   5       13.41        5.74      5.77 o 
   7   9   5      107.07      118.06      7.76 o 
   8   9   5       34.50       32.33      4.81 o 
   9   9   5      101.69      109.61      7.76 o 
  10   9   5        0.68        2.24      3.08 o 
  11   9   5       39.69       36.41      5.54 o 
  12   9   5        6.52        3.85      3.51 o 
 -12  10   5      107.65       97.31      6.88 o 
 -11  10   5       79.12       72.03      7.13 o 
 -10  10   5       22.83       22.69      5.35 o 
  -9  10   5      778.67      819.38     28.21 o 
  -8  10   5        2.92        1.82      1.89 o 
  -7  10   5       11.89       12.55      2.54 o 
  -6  10   5        0.27       -1.70      1.75 o 
  -5  10   5     1146.29     1141.72     24.17 o 
  -4  10   5        6.88        4.69      2.67 o 
  -3  10   5        0.15        2.91      2.40 o 
  -2  10   5        8.97        7.18      6.16 o 
  -1  10   5      971.37      995.13     26.25 o 
   0  10   5      116.99      120.21     13.47 o 
   1  10   5      212.57      221.84     10.77 o 
   2  10   5       16.17       20.36      3.69 o 
   3  10   5      367.70      341.05     13.12 o 
   4  10   5      188.37      184.81      9.61 o 
   5  10   5      304.68      328.97     13.12 o 
   6  10   5       15.41       22.76      7.31 o 
   7  10   5        0.33       -1.80      2.06 o 
   8  10   5        2.05        0.77      4.23 o 
   9  10   5      435.69      429.15     26.55 o 
  10  10   5        0.21        3.08      3.13 o 
  11  10   5       35.10       46.60      6.10 o 
 -11  11   5        8.29       10.27      2.83 o 
 -10  11   5      223.94      239.09     13.57 o 
  -9  11   5        0.69        2.12      2.51 o 
  -8  11   5      274.55      285.06     10.06 o 
  -7  11   5       37.47       38.27      4.94 o 
  -6  11   5       24.89       26.73      3.44 o 
  -5  11   5        7.51       10.20      3.13 o 
  -4  11   5        1.11        0.77      2.56 o 
  -3  11   5        1.25       -1.98      1.98 o 
  -2  11   5      502.67      513.59     16.82 o 
  -1  11   5      121.14      123.75      7.54 o 
   0  11   5        0.14       -0.77      2.06 o 
   1  11   5       11.21       17.44      5.77 o 
   2  11   5      159.45      153.61      9.23 o 
   3  11   5        4.20        4.41      2.67 o 
   4  11   5      214.38      207.43     13.08 o 
   5  11   5       12.82       13.19      3.69 o 
   6  11   5      541.38      540.55     40.01 o 
   7  11   5      102.42       92.06      7.39 o 
   8  11   5        5.23        9.59      4.62 o 
   9  11   5        2.88        5.56      6.54 o 
  10  11   5       89.75       85.16      9.62 o 
 -10  12   5       87.68       87.36      8.97 o 
  -9  12   5       69.78       73.87      8.42 o 
  -8  12   5        5.25        8.78      4.60 o 
  -7  12   5       16.52       11.88      4.09 o 
  -6  12   5      209.74      215.22     15.77 o 
  -5  12   5      206.41      234.70     10.67 o 
  -4  12   5      152.78      167.83      8.83 o 
  -3  12   5        0.84        3.71      2.96 o 
  -2  12   5       45.07       46.52     10.00 o 
  -1  12   5      152.00      158.35      8.67 o 
   0  12   5       42.15       43.83      5.12 o 
   1  12   5       25.76       27.45      4.25 o 
   2  12   5        4.26        3.15      2.67 o 
   3  12   5      190.57      175.64     19.24 o 
   4  12   5        1.51        1.68      2.96 o 
   5  12   5       33.48       29.42      4.81 o 
   6  12   5       73.30       61.48     15.77 o 
   7  12   5       11.96        9.08      3.84 o 
   8  12   5       91.44      102.61      8.11 o 
   9  12   5       75.50       77.58     14.24 o 
  -8  13   5        3.10        6.16      6.93 o 
  -7  13   5      142.03      145.43     15.39 o 
  -6  13   5       14.77       20.01      7.69 o 
  -5  13   5        1.41       -1.54      4.62 o 
  -4  13   5       54.49       40.78      5.12 o 
  -3  13   5      214.39      217.15     10.52 o 
  -2  13   5       76.55       71.51      6.40 o 
  -1  13   5      312.76      342.07     13.65 o 
   0  13   5      184.08      188.45      9.79 o 
   1  13   5      143.20      163.72      9.39 o 
   2  13   5        1.45        0.62      2.56 o 
   3  13   5      191.18      184.70     12.31 o 
   4  13   5      122.21      125.75      8.67 o 
   5  13   5       48.28       54.92      7.69 o 
   6  13   5       14.27        9.85      3.84 o 
   7  13   5      450.25      468.09     17.93 o 
  -6  14   5       10.03       19.24      7.69 o 
  -5  14   5        0.24        6.93      6.16 o 
  -4  14   5       32.61       30.01      8.46 o 
  -3  14   5       42.71       48.48     10.00 o 
  -2  14   5       11.26       10.77      6.93 o 
  -1  14   5       41.52       59.46     11.54 o 
   0  14   5      177.40      184.32     17.31 o 
   1  14   5       20.04       20.28      4.41 o 
   2  14   5        5.13       -0.63      2.96 o 
   3  14   5       49.02       67.77      6.83 o 
   4  14   5      105.11      110.65     13.08 o 
   5  14   5        1.21       -0.07      3.08 o 
 -16   0   6       15.39       16.93      8.46 o 
 -15   0   6      590.43      677.13     35.40 o 
 -14   0   6      219.95      217.76     17.70 o 
 -13   0   6       40.36       45.40      9.23 o 
 -12   0   6      138.69      136.20     13.08 o 
 -11   0   6      191.95      201.60     15.39 o 
 -10   0   6        3.67        3.08      2.96 o 
  -9   0   6       77.46      100.03     13.08 o 
  -8   0   6     1028.79      977.52     28.02 o 
  -7   0   6       43.49       47.58      5.15 o 
  -6   0   6     3312.57     3467.33     53.40 o 
  -5   0   6      712.95      691.03     14.01 o 
  -4   0   6        7.48        4.75      1.61 o 
  -3   0   6      135.95      115.11      3.73 o 
  -2   0   6       97.17       79.76      4.42 o 
  -1   0   6     3750.21     3608.16     49.60 o 
   0   0   6     1693.25     1653.06     27.16 o 
   1   0   6      133.58      121.45      5.77 o 
   2   0   6       80.22      110.45      4.58 o 
   3   0   6      712.02      707.05     15.10 o 
   4   0   6      102.52       91.53      4.13 o 
   5   0   6        2.78        2.05      1.33 o 
   6   0   6      247.22      263.44      7.82 o 
   7   0   6     1395.14     1282.97     30.66 o 
   8   0   6     3071.38     3024.01     84.64 o 
   9   0   6      102.55      106.96      8.46 o 
  10   0   6      276.78      287.78     14.62 o 
  11   0   6      153.17      146.20     10.00 o 
  12   0   6       28.06       26.93      5.39 o 
  13   0   6       43.75       46.17      6.16 o 
  14   0   6      106.66      123.88     10.00 o 
  15   0   6      165.61      170.82     12.31 o 
 -16   1   6       26.07       28.01      6.78 o 
 -15   1   6        0.75        2.08      4.60 o 
 -14   1   6      316.51      320.83     15.50 o 
 -13   1   6       34.39       33.53      5.99 o 
 -12   1   6       98.07       89.72      8.16 o 
 -11   1   6       33.21       38.59      5.69 o 
 -10   1   6      147.23      141.45     10.49 o 
  -9   1   6      649.38      595.97     18.11 o 
  -8   1   6      272.78      274.43      8.65 o 
  -7   1   6      804.64      824.01     12.69 o 
  -6   1   6      301.66      274.38      6.08 o 
  -5   1   6     3057.56     3071.60     32.02 o 
  -4   1   6      123.56      108.13      2.76 o 
  -3   1   6      139.05      143.66      4.36 o 
  -2   1   6      328.56      275.23      5.28 o 
  -1   1   6     1778.48     1673.08     16.80 o 
   0   1   6     1394.67     1331.99     15.16 o 
   1   1   6        9.60        7.99      1.25 o 
   2   1   6       92.10       89.22      2.90 o 
   3   1   6      623.56      584.75      9.21 o 
   4   1   6       95.64       79.65      3.10 o 
   5   1   6       34.47       28.90      1.98 o 
   6   1   6      489.59      463.46      8.79 o 
   7   1   6      151.71      151.33      4.98 o 
   8   1   6       42.11       42.37      3.46 o 
   9   1   6      896.04      878.37     21.20 o 
  10   1   6      259.60      266.04     10.00 o 
  11   1   6        1.16        2.42      1.85 o 
  12   1   6        0.02       -1.92      1.92 o 
  13   1   6       79.96       77.60      5.69 o 
  14   1   6      257.29      268.54     15.39 o 
  15   1   6        4.26        0.77      3.85 o 
 -15   2   6       22.45       24.19      5.69 o 
 -14   2   6      359.76      372.09     36.17 o 
 -13   2   6      116.07      110.67     21.16 o 
 -12   2   6       36.76       33.62      5.69 o 
 -11   2   6       39.40       32.32      5.44 o 
 -10   2   6      319.33      322.74     11.55 o 
  -9   2   6      133.75      136.89      7.89 o 
  -8   2   6       67.40       74.81      5.40 o 
  -7   2   6      646.43      598.76     13.94 o 
  -6   2   6      318.99      335.53      9.05 o 
  -5   2   6      139.11      129.45      3.53 o 
  -4   2   6      589.75      590.06      7.89 o 
  -3   2   6      629.78      579.72      7.71 o 
  -2   2   6     1414.37     1332.82     14.63 o 
  -1   2   6      763.77      748.88      8.76 o 
   0   2   6     1277.67     1195.23     13.15 o 
   1   2   6      578.14      512.47      7.67 o 
   2   2   6     1000.53      969.88     12.03 o 
   3   2   6       73.24       75.26      2.89 o 
   4   2   6      582.40      555.33      9.90 o 
   5   2   6      126.73      144.14      5.05 o 
   6   2   6     1023.25     1015.51     16.04 o 
   7   2   6      431.41      419.77      9.12 o 
   8   2   6      359.98      391.25      8.79 o 
   9   2   6      474.98      454.84     11.15 o 
  10   2   6        5.95        3.85      2.18 o 
  11   2   6       98.56       90.89     19.24 o 
  12   2   6      118.39      112.34      9.23 o 
  13   2   6      316.25      319.33     16.93 o 
  14   2   6        8.18       13.08      5.39 o 
 -15   3   6        4.01        7.69      4.90 o 
 -14   3   6       11.47       13.32      5.15 o 
 -13   3   6      244.00      265.38     13.87 o 
 -12   3   6       15.86       12.18      7.31 o 
 -11   3   6        2.43        0.28      2.96 o 
 -10   3   6      110.43      106.46      6.78 o 
  -9   3   6       95.40      114.34      5.65 o 
  -8   3   6       31.42       30.97      2.78 o 
  -7   3   6      104.71       86.41      3.49 o 
  -6   3   6       58.80       47.38      2.52 o 
  -5   3   6      110.47      115.69      3.57 o 
  -4   3   6      263.41      263.13      5.23 o 
  -3   3   6      756.14      764.75      9.46 o 
  -2   3   6     1659.70     1618.83     16.46 o 
  -1   3   6       46.09       41.34      1.68 o 
   0   3   6      216.87      215.80      3.81 o 
   1   3   6      555.98      527.91      8.05 o 
   2   3   6      140.84      147.01      3.82 o 
   3   3   6       28.72       21.52      1.57 o 
   4   3   6      191.40      208.87      5.29 o 
   5   3   6     1062.05      990.81     17.06 o 
   6   3   6     1161.82     1119.94     18.89 o 
   7   3   6      142.98      141.74      8.00 o 
   8   3   6        6.09        6.16      1.80 o 
   9   3   6      663.55      643.78     40.78 o 
  10   3   6       16.36       11.78      2.96 o 
  11   3   6       69.91       80.79      8.46 o 
  12   3   6      104.57      116.19     10.00 o 
  13   3   6      143.90      161.59     12.31 o 
  14   3   6        0.12        3.08      3.85 o 
 -15   4   6      119.71      113.98     10.60 o 
 -14   4   6        7.44        5.47      4.81 o 
 -13   4   6      102.81      114.76      9.75 o 
 -12   4   6      771.13      705.22     24.48 o 
 -11   4   6      307.41      286.71     18.47 o 
 -10   4   6       15.17       13.12      3.39 o 
  -9   4   6      142.49      170.11      8.36 o 
  -8   4   6       95.00      103.97      3.96 o 
  -7   4   6      217.64      222.05      8.56 o 
  -6   4   6       64.59       81.69      4.42 o 
  -5   4   6     1237.02     1246.01     16.25 o 
  -4   4   6      500.36      439.66      6.95 o 
  -3   4   6      947.83      942.80     11.35 o 
  -2   4   6        1.17        4.67      0.89 o 
  -1   4   6      668.92      688.09      8.52 o 
   0   4   6        8.62        7.41      1.06 o 
   1   4   6       22.07       17.70      1.58 o 
   2   4   6     1165.00     1174.80     16.35 o 
   3   4   6     1010.67      956.89     13.02 o 
   4   4   6       59.18       68.26      2.53 o 
   5   4   6       73.78       61.82      3.18 o 
   6   4   6        4.55        3.13      1.89 o 
   7   4   6      419.80      416.50     11.66 o 
   8   4   6      319.22      308.62      9.43 o 
   9   4   6       94.70       98.51      8.17 o 
  10   4   6       91.83      116.36     10.00 o 
  11   4   6      127.61      126.74     20.01 o 
  12   4   6       53.34       54.63      7.69 o 
  13   4   6       28.57       26.93      6.16 o 
  14   4   6       22.21       36.17      6.93 o 
 -15   5   6       93.55       97.52      9.75 o 
 -14   5   6       82.51       70.40     11.54 o 
 -13   5   6      133.76      125.73     10.05 o 
 -12   5   6      577.32      574.42     21.76 o 
 -11   5   6      111.40       89.85      8.42 o 
 -10   5   6        4.45        8.08      3.17 o 
  -9   5   6       24.92       24.99      2.58 o 
  -8   5   6      400.73      404.98      8.16 o 
  -7   5   6       19.86       20.51      2.22 o 
  -6   5   6       74.93       65.16      3.17 o 
  -5   5   6     1172.26     1141.67     17.14 o 
  -4   5   6     1702.62     1669.62     18.30 o 
  -3   5   6     1576.44     1581.83     17.36 o 
  -2   5   6      667.60      643.84      9.14 o 
  -1   5   6      383.39      386.49      5.64 o 
   0   5   6      597.37      583.16      8.93 o 
   1   5   6      934.25      867.03     13.85 o 
   2   5   6     1257.15     1211.94     18.37 o 
   3   5   6       23.46       19.52      2.49 o 
   4   5   6     2049.04     1884.03     35.24 o 
   5   5   6      120.63      120.29      7.01 o 
   6   5   6      458.24      407.67     23.47 o 
   7   5   6       11.89       25.25      3.69 o 
   8   5   6      220.65      211.64     10.00 o 
   9   5   6      106.09      105.18      7.31 o 
  10   5   6      264.78      258.29     11.06 o 
  11   5   6      145.39      140.10      8.32 o 
  12   5   6       14.03       22.66      4.60 o 
  13   5   6       16.71       23.08      6.16 o 
  14   5   6      193.01      185.44     13.85 o 
 -14   6   6       77.57       72.15      8.42 o 
 -13   6   6       75.17       69.66      8.16 o 
 -12   6   6        7.62        7.02      4.60 o 
 -11   6   6        0.03       -0.89      3.51 o 
 -10   6   6      122.97      132.68      7.97 o 
  -9   6   6        2.46        5.70      2.43 o 
  -8   6   6       89.55       78.17      8.44 o 
  -7   6   6       61.30       58.91      3.52 o 
  -6   6   6      316.80      323.84      8.04 o 
  -5   6   6       17.62       11.65      1.76 o 
  -4   6   6        7.91       11.00      2.64 o 
  -3   6   6       84.71       88.50      5.15 o 
  -2   6   6      210.84      219.32      9.79 o 
  -1   6   6       59.98       60.82      3.24 o 
   0   6   6      138.81      149.65      6.98 o 
   1   6   6        0.43        0.22      1.85 o 
   2   6   6      268.38      253.06      9.97 o 
   3   6   6       23.74       32.78      4.05 o 
   4   6   6      107.51      124.14     11.93 o 
   5   6   6       51.80       45.88      4.81 o 
   6   6   6      757.92      739.04     21.03 o 
   7   6   6        1.04       -1.03      2.40 o 
   8   6   6       12.00       17.14      3.85 o 
   9   6   6        0.19        4.62      2.56 o 
  10   6   6        3.47        5.53      2.96 o 
  11   6   6        0.84        0.51      2.40 o 
  12   6   6        0.01        2.17      2.96 o 
  13   6   6        2.03       -2.67      2.67 o 
 -13   7   6       61.80       79.17      8.65 o 
 -12   7   6      109.87      112.27      9.51 o 
 -11   7   6      491.55      417.98     17.96 o 
 -10   7   6      172.45      171.04      9.03 o 
  -9   7   6       11.42       14.51      3.24 o 
  -8   7   6       11.52        9.72      2.70 o 
  -7   7   6      830.89      858.62     17.17 o 
  -6   7   6      371.03      364.66      8.70 o 
  -5   7   6      420.47      413.10      9.25 o 
  -4   7   6      626.46      642.94     12.26 o 
  -3   7   6     1055.71     1007.94     21.48 o 
  -2   7   6      317.30      275.77     13.47 o 
  -1   7   6      126.37      122.81      7.21 o 
   0   7   6       91.47       87.23      6.93 o 
   1   7   6      254.47      231.64     10.17 o 
   2   7   6      317.65      314.35     23.08 o 
   3   7   6        6.11        2.74      2.40 o 
   4   7   6        5.74        4.45      2.40 o 
   5   7   6      186.20      180.93     13.85 o 
   6   7   6      277.36      257.21     11.27 o 
   7   7   6      115.51      129.17     11.16 o 
   8   7   6      165.06      194.44      9.75 o 
   9   7   6      103.45      105.99      7.56 o 
  10   7   6      160.42      143.88      8.87 o 
  11   7   6      169.25      188.20      9.97 o 
  12   7   6       21.24       21.62      4.41 o 
 -13   8   6      143.61      140.34     11.14 o 
 -12   8   6      196.13      187.43     23.47 o 
 -11   8   6        1.34        0.62      3.17 o 
 -10   8   6      183.12      174.33     10.96 o 
  -9   8   6        0.58       -0.10      2.39 o 
  -8   8   6        5.85        9.68      2.95 o 
  -7   8   6      135.52      137.95      6.79 o 
  -6   8   6      109.08      114.29      6.99 o 
  -5   8   6      191.51      186.88      6.80 o 
  -4   8   6      211.95      206.43      8.37 o 
  -3   8   6        8.14        6.02      2.67 o 
  -2   8   6      771.67      756.28     21.44 o 
  -1   8   6        1.28        0.94      2.40 o 
   0   8   6      487.85      449.79     21.16 o 
   1   8   6        0.43        1.88      2.40 o 
   2   8   6     1509.86     1434.25     35.05 o 
   3   8   6        1.32        2.82      2.40 o 
   4   8   6       87.33       78.96      6.66 o 
   5   8   6      154.26      143.16      9.23 o 
   6   8   6      441.22      412.02     15.12 o 
   7   8   6      156.33      166.41      9.06 o 
   8   8   6        5.06        4.16      2.56 o 
   9   8   6       32.24       38.23      5.36 o 
  10   8   6       12.27       13.22      3.69 o 
  11   8   6       68.07       71.47     13.85 o 
  12   8   6       27.11       27.01      4.98 o 
 -12   9   6      222.36      216.82     34.63 o 
 -11   9   6        1.12       -1.47      3.39 o 
 -10   9   6      250.16      253.20     20.50 o 
  -9   9   6       54.39       54.53      6.69 o 
  -8   9   6      495.06      532.69     17.64 o 
  -7   9   6      259.79      268.03     21.46 o 
  -6   9   6        5.03        8.01      2.71 o 
  -5   9   6       67.95       63.66      5.54 o 
  -4   9   6      640.90      653.12     19.78 o 
  -3   9   6      264.54      269.32     11.46 o 
  -2   9   6      172.43      159.51      8.50 o 
  -1   9   6      505.49      492.08     16.45 o 
   0   9   6       44.75       42.67      4.98 o 
   1   9   6     1157.49     1137.82     29.69 o 
   2   9   6       47.39       42.66      4.98 o 
   3   9   6       94.79       77.21      6.46 o 
   4   9   6        3.12        3.57      3.85 o 
   5   9   6       59.64       55.06      5.77 o 
   6   9   6      255.60      266.62     13.47 o 
   7   9   6      247.02      249.58     11.46 o 
   8   9   6        5.92        7.69      5.39 o 
   9   9   6       18.26       20.78      4.41 o 
  10   9   6      114.34      120.62      8.50 o 
  11   9   6      140.76      142.54     13.47 o 
 -11  10   6       96.52      114.08      6.16 o 
 -10  10   6      153.41      146.83      6.69 o 
  -9  10   6       78.80       89.17      6.05 o 
  -8  10   6      120.51      118.79      7.19 o 
  -7  10   6       13.70       16.52      3.44 o 
  -6  10   6       48.44       36.60      6.54 o 
  -5  10   6      328.17      352.42     13.49 o 
  -4  10   6       15.79       18.47      3.84 o 
  -3  10   6        0.00       -1.28      2.06 o 
  -2  10   6      173.06      148.43     12.70 o 
  -1  10   6      784.02      752.23     37.70 o 
   0  10   6        5.91        6.67      3.13 o 
   1  10   6       15.57       19.65      6.93 o 
   2  10   6      100.29      112.21      7.76 o 
   3  10   6      267.77      235.42     11.27 o 
   4  10   6      280.05      253.53     11.82 o 
   5  10   6        8.81        9.77      3.26 o 
   6  10   6        4.60        9.12      3.85 o 
   7  10   6      222.29      230.37     11.27 o 
   8  10   6        2.21        1.40      2.96 o 
   9  10   6       15.14       17.70      8.08 o 
  10  10   6       18.52       20.57      4.81 o 
 -10  11   6      242.16      237.35     47.71 o 
  -9  11   6       38.79       36.09      4.56 o 
  -8  11   6       86.99       87.41      7.11 o 
  -7  11   6       69.74       71.80     26.16 o 
  -6  11   6       30.49       24.11      4.41 o 
  -5  11   6       37.92       42.39      5.12 o 
  -4  11   6       22.98       20.98      5.39 o 
  -3  11   6      281.99      273.77     12.20 o 
  -2  11   6        2.96        4.17      3.13 o 
  -1  11   6      134.22      127.31      8.11 o 
   0  11   6      107.05      125.03     15.00 o 
   1  11   6        2.10       13.08      6.16 o 
   2  11   6       18.29       26.86      4.81 o 
   3  11   6       95.58       99.54      7.39 o 
   4  11   6       79.19       85.72      7.39 o 
   5  11   6       17.83       14.50      4.25 o 
   6  11   6      275.78      314.09     13.68 o 
   7  11   6      180.93      189.68     11.93 o 
   8  11   6        4.48        6.93      3.69 o 
   9  11   6       76.49       93.32      7.95 o 
  -8  12   6       33.08       34.69      5.12 o 
  -7  12   6       29.20       23.48      7.31 o 
  -6  12   6       14.34       21.96      4.62 o 
  -5  12   6       44.92       51.81      5.69 o 
  -4  12   6      136.24      142.13      8.83 o 
  -3  12   6      166.24      177.66     11.54 o 
  -2  12   6        1.07       -2.56      2.56 o 
  -1  12   6      361.21      352.52     14.60 o 
   0  12   6      373.39      396.15     15.16 o 
   1  12   6       46.03       47.10      5.69 o 
   2  12   6       11.55       11.23      5.39 o 
   3  12   6       78.22       86.17     11.93 o 
   4  12   6       73.58       81.79      7.39 o 
   5  12   6       96.73       81.39      8.85 o 
   6  12   6        0.40       -1.47      2.67 o 
   7  12   6      220.22      225.92     12.02 o 
  -6  13   6        0.46        5.50      3.26 o 
  -5  13   6       43.13       36.98      5.12 o 
  -4  13   6        6.11        7.80      3.36 o 
  -3  13   6        2.93        0.00      2.75 o 
  -2  13   6       29.32       37.30      6.16 o 
  -1  13   6       20.62       20.55      4.41 o 
   0  13   6      104.85      101.05      9.23 o 
   1  13   6       33.92       43.46      5.69 o 
   2  13   6        0.12        0.15      2.56 o 
   3  13   6        0.50        3.55      3.26 o 
   4  13   6        1.57        3.31      3.26 o 
   5  13   6        5.49        6.16      3.84 o 
 -14   1   7      102.53       91.57     10.77 o 
 -13   1   7      355.88      347.44     16.32 o 
 -12   1   7      168.75      160.70     10.88 o 
 -11   1   7       81.60       91.90      9.23 o 
 -10   1   7       77.93       73.78      7.33 o 
  -9   1   7        4.16        6.04      3.51 o 
  -8   1   7      179.32      188.56      8.58 o 
  -7   1   7      164.73      171.44      5.87 o 
  -6   1   7      477.33      490.57      9.33 o 
  -5   1   7      203.66      223.83      4.78 o 
  -4   1   7      345.54      339.70      7.31 o 
  -3   1   7       61.45       63.08      2.27 o 
  -2   1   7      465.15      444.81      6.70 o 
  -1   1   7      470.43      453.82      6.41 o 
   0   1   7       55.23       61.96      2.49 o 
   1   1   7      808.27      782.25     12.09 o 
   2   1   7      327.54      309.83      6.27 o 
   3   1   7       16.05       10.64      1.63 o 
   4   1   7      706.27      731.49     13.73 o 
   5   1   7      150.37      161.07      5.44 o 
   6   1   7     1057.99      972.17     23.12 o 
   7   1   7      489.37      450.99     13.60 o 
   8   1   7      710.78      658.67     17.68 o 
   9   1   7      525.91      487.21     14.41 o 
  10   1   7      188.04      186.41     10.39 o 
  11   1   7        7.52        7.69      2.72 o 
  12   1   7        1.03        0.00      3.08 o 
  13   1   7       51.55       61.56      7.69 o 
 -14   2   7        3.32        5.70      4.60 o 
 -13   2   7       45.52       29.63      5.99 o 
 -12   2   7       36.96       33.83      5.99 o 
 -11   2   7       59.30       57.62      6.78 o 
 -10   2   7        0.73       -2.72      2.72 o 
  -9   2   7      111.55       98.55      7.88 o 
  -8   2   7       16.32       14.44      3.11 o 
  -7   2   7      511.72      460.19     14.16 o 
  -6   2   7       30.54       33.52      2.52 o 
  -5   2   7      128.53      121.45      3.50 o 
  -4   2   7       19.56       13.29      1.74 o 
  -3   2   7        2.84        2.93      1.04 o 
  -2   2   7       24.98       23.02      1.59 o 
  -1   2   7       10.25       10.04      1.43 o 
   0   2   7     1975.22     1896.44     23.43 o 
   1   2   7      736.71      744.51     12.85 o 
   2   2   7      754.95      748.49     14.01 o 
   3   2   7      497.52      493.07     10.36 o 
   4   2   7      312.71      307.95      8.39 o 
   5   2   7        2.19        0.66      1.44 o 
   6   2   7      177.01      191.46      5.92 o 
   7   2   7       69.90       62.50      4.60 o 
   8   2   7      334.55      328.28     11.14 o 
   9   2   7        2.10        4.70      2.69 o 
  10   2   7      112.04       98.49      9.23 o 
  11   2   7       91.41      101.57      9.23 o 
  12   2   7        0.73        0.00      3.08 o 
  13   2   7       66.14       77.72      8.46 o 
 -14   3   7        8.00        9.40      4.98 o 
 -13   3   7       97.35       93.85      9.25 o 
 -12   3   7      378.01      369.57     16.93 o 
 -11   3   7        0.35       -3.26      3.26 o 
 -10   3   7        9.66        7.59      4.05 o 
  -9   3   7       35.05       21.31      9.23 o 
  -8   3   7      111.74      131.95      5.87 o 
  -7   3   7       52.52       45.72      3.37 o 
  -6   3   7       39.73       36.82      2.55 o 
  -5   3   7        4.58        6.56      1.51 o 
  -4   3   7       49.67       52.00      2.41 o 
  -3   3   7      430.54      412.33      6.92 o 
  -2   3   7      308.47      284.82      5.45 o 
  -1   3   7      425.01      444.91      7.57 o 
   0   3   7      209.50      204.78      6.07 o 
   1   3   7       13.95       15.33      1.94 o 
   2   3   7      495.40      490.93     10.22 o 
   3   3   7       86.17       77.71      5.99 o 
   4   3   7       40.26       30.69      2.54 o 
   5   3   7      403.29      387.13      8.83 o 
   6   3   7      207.03      200.40      6.01 o 
   7   3   7        8.01       11.93      3.26 o 
   8   3   7       53.50       67.71      7.69 o 
   9   3   7       41.35       50.78      6.93 o 
  10   3   7      200.50      225.45     13.85 o 
  11   3   7       72.88       75.41      8.46 o 
  12   3   7       22.02       13.08      4.62 o 
  13   3   7       93.40       98.49     10.00 o 
 -14   4   7       88.44       94.00      9.75 o 
 -13   4   7        7.23        7.82      5.15 o 
 -12   4   7      131.90      134.71     10.29 o 
 -11   4   7      116.61      123.16      9.25 o 
 -10   4   7       22.79       19.49     12.70 o 
  -9   4   7       37.72       46.11     14.62 o 
  -8   4   7      312.75      304.92      9.72 o 
  -7   4   7       91.80      106.49      5.05 o 
  -6   4   7       23.01       30.45      2.83 o 
  -5   4   7      150.05      147.41      5.45 o 
  -4   4   7        6.77       11.58      1.79 o 
  -3   4   7       66.93       59.58      2.79 o 
  -2   4   7       84.87       78.80      2.98 o 
  -1   4   7     1073.11     1061.54     15.61 o 
   0   4   7      117.73      107.31      4.13 o 
   1   4   7      159.90      148.21      5.00 o 
   2   4   7       76.30       75.50      3.54 o 
   3   4   7      785.30      807.18     14.83 o 
   4   4   7      276.02      250.07      6.78 o 
   5   4   7        1.37        1.62      2.40 o 
   6   4   7     1560.71     1462.49     35.17 o 
   7   4   7      681.11      677.07     35.78 o 
   8   4   7       77.24       79.32      6.24 o 
   9   4   7       61.20       69.01      5.91 o 
  10   4   7      163.14      165.44     11.54 o 
  11   4   7       34.54       25.39      6.16 o 
  12   4   7        2.34        1.54      3.85 o 
 -13   5   7       29.44       30.01      8.08 o 
 -12   5   7        1.00       -3.13      3.13 o 
 -11   5   7       81.74       88.24     11.93 o 
 -10   5   7       49.91       38.09      5.99 o 
  -9   5   7       11.49        8.87      2.59 o 
  -8   5   7        3.94        4.47      2.17 o 
  -7   5   7       25.46       25.00      2.89 o 
  -6   5   7      318.55      288.34      8.59 o 
  -5   5   7        5.80        4.88      1.98 o 
  -4   5   7      192.34      199.23      6.78 o 
  -3   5   7      725.62      712.18     13.25 o 
  -2   5   7        0.16       -0.65      1.50 o 
  -1   5   7       92.19       95.43      4.11 o 
   0   5   7        4.83        8.94      2.13 o 
   1   5   7        4.92        5.03      3.00 o 
   2   5   7      281.17      278.39     11.54 o 
   3   5   7       30.11       28.96      4.05 o 
   4   5   7      114.58      110.91      8.46 o 
   5   5   7       85.93       81.06      6.24 o 
   6   5   7        3.29        4.62      3.08 o 
   7   5   7        3.07        2.46      2.56 o 
   8   5   7       62.09       56.54      7.69 o 
   9   5   7       71.53       76.80      7.31 o 
  10   5   7       11.10       12.53      3.69 o 
  11   5   7      209.42      198.52     13.85 o 
  12   5   7       21.28       29.24      6.16 o 
 -13   6   7       16.41        9.23      6.93 o 
 -12   6   7        0.07       -2.31      3.81 o 
 -11   6   7      110.46      110.13     19.24 o 
 -10   6   7      731.48      695.31     49.81 o 
  -9   6   7        0.04       -1.54      1.76 o 
  -8   6   7      144.30      137.52      5.68 o 
  -7   6   7       44.45       39.32      3.65 o 
  -6   6   7       79.90       93.20      7.22 o 
  -5   6   7        7.35        5.61      2.78 o 
  -4   6   7       38.89       40.29      3.59 o 
  -3   6   7      125.84      122.19      7.21 o 
  -2   6   7      333.54      323.07     13.85 o 
  -1   6   7      146.23      132.35      7.76 o 
   0   6   7      219.16      202.73     14.62 o 
   1   6   7       29.28       29.71      4.25 o 
   2   6   7       22.10       26.60      4.05 o 
   3   6   7      143.27      112.39      7.21 o 
   4   6   7     1093.75     1112.14     28.92 o 
   5   6   7       15.25       13.68      5.00 o 
   6   6   7      168.04      144.25      8.32 o 
   7   6   7       69.31       71.56      6.46 o 
   8   6   7      322.73      349.29     13.80 o 
   9   6   7        2.63        4.20      2.96 o 
  10   6   7       26.32       39.98      5.44 o 
  11   6   7       60.87       81.24     10.00 o 
 -12   7   7        7.24        5.79      6.16 o 
 -11   7   7       83.78       94.64     18.47 o 
 -10   7   7       85.67       81.17     11.33 o 
  -9   7   7       46.88       50.19      4.42 o 
  -8   7   7      135.62      134.45     12.20 o 
  -7   7   7       15.77       19.35      4.56 o 
  -6   7   7      847.77      851.59     31.33 o 
  -5   7   7       97.04       81.54      6.66 o 
  -4   7   7      156.10      163.14      9.06 o 
  -3   7   7      142.07      137.10      8.85 o 
  -2   7   7      110.05      115.89      7.76 o 
  -1   7   7      135.30      128.39      7.95 o 
   0   7   7       68.78       69.86      5.91 o 
   1   7   7       43.74       42.06      4.98 o 
   2   7   7      115.71      122.34      7.76 o 
   3   7   7      420.47      408.39     14.78 o 
   4   7   7        2.09        1.88      2.40 o 
   5   7   7      135.66      129.31      8.85 o 
   6   7   7       10.10       12.09      3.69 o 
   7   7   7        0.03       -0.15      6.16 o 
   8   7   7      208.80      212.53     10.72 o 
   9   7   7       14.96       16.95      4.05 o 
  10   7   7        0.12       -1.88      3.85 o 
  11   7   7       50.54       51.53      6.10 o 
 -11   8   7       13.30       11.69      4.50 o 
 -10   8   7       31.03       41.35      7.57 o 
  -9   8   7      224.49      230.13      8.77 o 
  -8   8   7      146.47      150.08      7.68 o 
  -7   8   7      118.59      122.09      6.77 o 
  -6   8   7      161.40      167.69     19.62 o 
  -5   8   7      282.46      289.48     12.37 o 
  -4   8   7      149.11      160.01      9.06 o 
  -3   8   7        8.85       13.44      3.46 o 
  -2   8   7        5.91        8.76      5.39 o 
  -1   8   7      544.55      531.64     17.73 o 
   0   8   7       63.55       60.94      5.91 o 
   1   8   7        0.03        0.26      2.06 o 
   2   8   7       53.64       41.55      4.98 o 
   3   8   7       14.76       19.23      4.62 o 
   4   8   7       20.85       21.99     11.16 o 
   5   8   7      425.12      431.05     15.88 o 
   6   8   7      107.53      104.00      7.76 o 
   7   8   7      359.70      313.59     31.16 o 
   8   8   7      218.55      206.14     10.91 o 
   9   8   7      369.73      412.21     16.21 o 
  10   8   7       16.09       25.12      5.15 o 
 -10   9   7       52.79       55.14      5.14 o 
  -9   9   7      318.02      351.23     12.41 o 
  -8   9   7      147.60      163.29     13.85 o 
  -7   9   7      135.58      140.68     16.93 o 
  -6   9   7        3.11        3.21      3.13 o 
  -5   9   7       73.52       70.02      6.26 o 
  -4   9   7       89.12       80.79      6.83 o 
  -3   9   7       13.43       19.82      4.25 o 
  -2   9   7        3.82        4.30      3.13 o 
  -1   9   7      186.67      180.73     11.93 o 
   0   9   7       38.99       43.43      6.54 o 
   1   9   7        4.16        3.33      3.13 o 
   2   9   7      397.17      412.59     15.39 o 
   3   9   7       32.54       40.34     16.16 o 
   4   9   7        5.36        5.39      3.13 o 
   5   9   7       61.90       57.98     10.39 o 
   6   9   7      190.39      201.21     10.91 o 
   7   9   7      164.04      178.30     10.35 o 
   8   9   7       10.76        7.15      4.62 o 
   9   9   7        0.85       -2.67      2.67 o 
  -9  10   7        2.67        1.72      3.26 o 
  -8  10   7      283.03      308.48     13.65 o 
  -7  10   7      110.83      135.49      8.83 o 
  -6  10   7      273.12      278.23     33.86 o 
  -5  10   7        2.31        0.56      2.67 o 
  -4  10   7       54.08       73.38      6.83 o 
  -3  10   7      556.16      562.40     19.23 o 
  -2  10   7       14.65       20.46      6.16 o 
  -1  10   7       39.59       43.37      5.54 o 
   0  10   7      434.83      451.70     16.63 o 
   1  10   7      273.21      252.21     12.02 o 
   2  10   7       16.43       15.73      4.25 o 
   3  10   7       19.73       26.08      4.81 o 
   4  10   7       10.58       18.24     12.70 o 
   5  10   7       25.47       21.34      4.60 o 
   6  10   7       72.78       61.19      6.66 o 
   7  10   7       62.50       66.99      8.46 o 
   8  10   7      278.37      307.12     14.42 o 
  -7  11   7      136.24      151.54     10.39 o 
  -6  11   7        4.07        4.36      8.85 o 
  -5  11   7       36.79       32.46      5.12 o 
  -4  11   7       44.30       47.09      6.54 o 
  -3  11   7      202.66      229.17     11.93 o 
  -2  11   7        5.38        2.89      3.13 o 
  -1  11   7       99.49       99.65      7.95 o 
   0  11   7        1.30        6.03      3.13 o 
   1  11   7      346.28      349.05     14.60 o 
   2  11   7       81.26       67.94      6.66 o 
   3  11   7       24.73       27.70      4.98 o 
   4  11   7      154.01      135.69      9.23 o 
   5  11   7      144.97      151.66     13.08 o 
   6  11   7        2.36        4.40      3.69 o 
  -5  12   7      252.88      315.83     14.05 o 
  -4  12   7        6.31        9.70      3.84 o 
  -3  12   7        6.59       15.32      8.46 o 
  -2  12   7       53.05       50.66      8.85 o 
  -1  12   7       85.03       87.09      7.76 o 
   0  12   7       34.22       32.60      5.54 o 
   1  12   7       83.96       72.89      7.39 o 
   2  12   7        7.56        9.64      6.16 o 
   3  12   7       11.83       10.58      3.96 o 
   4  12   7        1.72       -0.28      2.67 o 
 -13   0   8       14.55       32.32     10.00 o 
 -12   0   8      246.47      248.54     19.24 o 
 -11   0   8        5.30       11.54      7.69 o 
 -10   0   8      846.31      695.60     33.86 o 
  -9   0   8       33.95       33.86      8.46 o 
  -8   0   8     2639.76     2429.21     84.64 o 
  -7   0   8      127.85      180.83     14.62 o 
  -6   0   8       68.99       84.81     17.31 o 
  -5   0   8        3.12        5.39      2.72 o 
  -4   0   8      198.10      193.08     12.53 o 
  -3   0   8      587.89      593.46     15.27 o 
  -2   0   8     1224.46     1213.17     31.32 o 
  -1   0   8      223.02      230.38      8.24 o 
   0   0   8        0.37        1.54      3.46 o 
   1   0   8        7.06        4.27      2.40 o 
   2   0   8      328.94      311.63     15.39 o 
   3   0   8       75.82       96.95      8.46 o 
   4   0   8       74.22       73.10      6.93 o 
   5   0   8       81.41       83.87      7.69 o 
   6   0   8     2349.57     2409.21     70.79 o 
   7   0   8        0.30        0.77      3.08 o 
   8   0   8      351.47      356.26     17.70 o 
   9   0   8        0.51        2.31      3.08 o 
  10   0   8      202.34      192.37     13.08 o 
  11   0   8        0.00       -3.08      3.08 o 
 -13   1   8       53.23       68.56      8.42 o 
 -12   1   8       52.39       72.72      8.16 o 
 -11   1   8       84.80       75.81      8.16 o 
 -10   1   8        0.15        0.38      3.26 o 
  -9   1   8        1.48       -0.38      3.26 o 
  -8   1   8      160.29      146.16     10.05 o 
  -7   1   8      934.40      898.40     32.02 o 
  -6   1   8        0.29        1.69      1.75 o 
  -5   1   8      168.25      174.77      5.71 o 
  -4   1   8        9.22       11.56      1.94 o 
  -3   1   8      524.14      497.33      8.94 o 
  -2   1   8      252.20      267.03      7.18 o 
  -1   1   8      153.12      158.69      5.53 o 
   0   1   8       97.09       96.50      4.18 o 
   1   1   8      571.66      549.22     13.12 o 
   2   1   8        0.03       -1.18      1.18 o 
   3   1   8      101.45      101.66      5.99 o 
   4   1   8       11.05        6.93      2.40 o 
   5   1   8        7.81        4.87      2.40 o 
   6   1   8       40.67       37.24      4.23 o 
   7   1   8      324.30      323.95     11.69 o 
   8   1   8        1.71        1.54      2.31 o 
   9   1   8      144.07      125.64      7.33 o 
  10   1   8        4.14        6.16      3.85 o 
  11   1   8        3.85        3.85      3.85 o 
 -12   2   8       32.30       34.30     16.54 o 
 -11   2   8      482.70      467.32     25.01 o 
 -10   2   8       23.90       27.51      5.77 o 
  -9   2   8       88.83       83.55     23.08 o 
  -8   2   8        9.50        8.95      2.94 o 
  -7   2   8      488.40      476.20     16.35 o 
  -6   2   8        3.22        4.90      2.59 o 
  -5   2   8       46.27       44.11      2.88 o 
  -4   2   8      234.73      239.62      6.21 o 
  -3   2   8      889.09      890.09     15.36 o 
  -2   2   8       28.61       29.67      3.15 o 
  -1   2   8      296.39      278.48      7.83 o 
   0   2   8      101.87      109.65      5.23 o 
   1   2   8      151.00      165.47      6.30 o 
   2   2   8       24.64       23.37      2.79 o 
   3   2   8      208.73      226.82     10.48 o 
   4   2   8      246.17      251.12      8.09 o 
   5   2   8      155.14      157.35      7.33 o 
   6   2   8        1.19        2.31      2.18 o 
   7   2   8      807.45      796.19     44.24 o 
   8   2   8       30.13       30.01      6.16 o 
   9   2   8       42.97       33.09      6.16 o 
  10   2   8        5.13        1.54      3.85 o 
  11   2   8      504.27      532.47     24.62 o 
 -12   3   8      132.62      130.72     10.60 o 
 -11   3   8        0.61       -0.71      3.51 o 
 -10   3   8       88.25       84.98      8.16 o 
  -9   3   8        3.28        2.53      3.85 o 
  -8   3   8      214.95      232.35      9.97 o 
  -7   3   8       35.00       35.69      3.70 o 
  -6   3   8       64.31       69.37      4.10 o 
  -5   3   8       53.36       55.70      3.71 o 
  -4   3   8     1019.14     1025.26     17.10 o 
  -3   3   8        9.48       10.22      1.90 o 
  -2   3   8        6.24        8.07      1.69 o 
  -1   3   8        0.07       -1.35      1.35 o 
   0   3   8      367.08      370.60      9.04 o 
   1   3   8        3.52        4.36      1.70 o 
   2   3   8       66.64       62.17      3.49 o 
   3   3   8       41.85       39.90      3.04 o 
   4   3   8     1165.25     1117.21     22.37 o 
   5   3   8        1.83        4.92      2.56 o 
   6   3   8        3.14        1.54      3.08 o 
   7   3   8       89.46       86.95      9.23 o 
   8   3   8      158.61      160.82     12.31 o 
   9   3   8        6.66        0.00      3.08 o 
  10   3   8      155.22      170.05     13.08 o 
  11   3   8       50.03       49.25      7.69 o 
 -12   4   8      150.53      110.36     18.47 o 
 -11   4   8        0.06        3.23      6.93 o 
 -10   4   8       50.65       57.64      7.33 o 
  -9   4   8       75.99       92.66      6.22 o 
  -8   4   8      127.65      147.39     13.11 o 
  -7   4   8        1.04       -2.01      2.01 o 
  -6   4   8      198.28      207.21      8.18 o 
  -5   4   8      292.80      286.67      8.75 o 
  -4   4   8       23.92       27.79      6.11 o 
  -3   4   8        0.96       -0.17      2.02 o 
  -2   4   8       86.40      102.80      4.73 o 
  -1   4   8       31.73       32.61      4.28 o 
   0   4   8      370.97      373.77     10.50 o 
   1   4   8       11.98       12.38      3.28 o 
   2   4   8      122.14      138.90      7.89 o 
   3   4   8      152.75      133.25     16.16 o 
   4   4   8       33.04       22.60      6.93 o 
   5   4   8        0.08        1.37      2.40 o 
   6   4   8      476.16      493.36     16.53 o 
   7   4   8        2.93        0.00      3.08 o 
   8   4   8      109.03      103.11     10.00 o 
   9   4   8        0.11        0.00      3.85 o 
  10   4   8       14.27       17.70      5.39 o 
 -11   5   8        0.44        1.69      5.00 o 
 -10   5   8      141.71      136.97     10.29 o 
  -9   5   8      114.92      120.35      8.96 o 
  -8   5   8       15.51       22.05      3.55 o 
  -7   5   8      195.85      185.45      7.49 o 
  -6   5   8      362.30      338.55     12.99 o 
  -5   5   8     1023.09     1077.36     24.27 o 
  -4   5   8        0.12       -1.28      2.06 o 
  -3   5   8      117.74      122.08      7.95 o 
  -2   5   8       56.95       68.12      6.10 o 
  -1   5   8      720.08      707.38     28.35 o 
   0   5   8       82.11       70.02      7.31 o 
   1   5   8       36.61       33.92      4.81 o 
   2   5   8      401.72      371.10     14.02 o 
   3   5   8       15.06        8.66      3.13 o 
   4   5   8        0.83        0.26      2.69 o 
   5   5   8      195.34      230.63     16.54 o 
   6   5   8       10.26        7.63      3.13 o 
   7   5   8       22.57       18.57      5.00 o 
   8   5   8       33.04       36.93      6.93 o 
   9   5   8      296.93      295.48     17.70 o 
  10   5   8        0.00        2.31      3.85 o 
 -11   6   8       12.11        5.43      4.60 o 
 -10   6   8      183.08      212.78     13.02 o 
  -9   6   8        9.75       13.29      3.25 o 
  -8   6   8        9.69        4.62      2.67 o 
  -7   6   8        0.13       -0.42      2.45 o 
  -6   6   8       15.34       22.70      4.62 o 
  -5   6   8       85.33       92.10      8.08 o 
  -4   6   8        0.92        0.35      2.67 o 
  -3   6   8      231.52      249.79     11.27 o 
  -2   6   8        2.51        2.77      2.56 o 
  -1   6   8       15.22       11.54      5.00 o 
   0   6   8       16.40       10.83      6.54 o 
   1   6   8       19.26       26.20      5.39 o 
   2   6   8        1.32        0.29      1.98 o 
   3   6   8       93.01      107.95      7.76 o 
   4   6   8      550.20      592.36     26.16 o 
   5   6   8       75.40       70.24      8.46 o 
   6   6   8       93.58       88.45      7.33 o 
   7   6   8        0.03        3.08      3.13 o 
   8   6   8        0.01       -2.40      2.40 o 
   9   6   8        0.74        0.00      3.08 o 
 -10   7   8       90.11       93.82      7.93 o 
  -9   7   8       93.44       85.86      5.90 o 
  -8   7   8      115.37      114.10      6.36 o 
  -7   7   8      189.45      218.17     11.46 o 
  -6   7   8      274.18      273.38     12.76 o 
  -5   7   8       63.39       59.56      6.26 o 
  -4   7   8      216.40      235.15     11.46 o 
  -3   7   8       94.03       85.90     18.85 o 
  -2   7   8       10.73       10.11      3.69 o 
  -1   7   8        4.63        1.54      3.08 o 
   0   7   8      276.13      288.50     12.37 o 
   1   7   8        7.69        5.77      3.13 o 
   2   7   8        5.75        3.99      2.67 o 
   3   7   8       35.40       34.25      5.15 o 
   4   7   8      152.55      174.99      9.61 o 
   5   7   8       18.76       15.88      4.05 o 
   6   7   8      186.51      203.42     18.47 o 
   7   7   8       13.75       11.10      3.69 o 
   8   7   8      143.46      125.38      8.87 o 
   9   7   8       90.29       88.82      7.76 o 
  -9   8   8        2.61        1.27      3.00 o 
  -8   8   8       74.94       70.26      6.97 o 
  -7   8   8      170.90      177.07     10.77 o 
  -6   8   8        0.53       -0.41      3.08 o 
  -5   8   8        0.17       -2.38      2.67 o 
  -4   8   8      184.95      165.15      9.79 o 
  -3   8   8        0.94        0.00      2.72 o 
  -2   8   8       22.85       19.50      4.41 o 
  -1   8   8        0.50       -2.59      3.85 o 
   0   8   8      512.23      505.80     17.73 o 
   1   8   8       10.01       13.66      3.69 o 
   2   8   8       21.10       14.77      3.84 o 
   3   8   8        4.89        2.03      2.96 o 
   4   8   8       22.05       24.72      4.81 o 
   5   8   8      120.86      122.50      9.62 o 
   6   8   8       16.38       14.35      7.69 o 
   7   8   8      171.47      163.18     10.17 o 
   8   8   8        0.51       -1.54      3.08 o 
  -7   9   8        0.62        0.65      2.81 o 
  -6   9   8      128.52      129.06      9.23 o 
  -5   9   8      268.69      275.69     12.93 o 
  -4   9   8       28.71       29.91      4.98 o 
  -3   9   8      215.83      218.55     25.39 o 
  -2   9   8        2.06        8.52      6.54 o 
  -1   9   8      782.20      802.11     24.75 o 
   0   9   8       31.11       32.63      5.36 o 
   1   9   8       12.11        7.75      6.54 o 
   2   9   8        1.98       -1.19      3.85 o 
   3   9   8      103.96      125.58      8.87 o 
   4   9   8       22.08       24.39      4.98 o 
   5   9   8       36.92       46.13      6.10 o 
   6   9   8        0.01       -0.84      3.08 o 
  -6  10   8       33.83       36.93      5.69 o 
  -5  10   8        0.47       -2.67      2.67 o 
  -4  10   8      100.99      103.13      8.26 o 
  -3  10   8      219.23      214.50     11.27 o 
  -2  10   8       10.45        8.93      3.84 o 
  -1  10   8       29.65       27.77      4.98 o 
   0  10   8      145.54      159.79     10.17 o 
   1  10   8       11.34       17.78      4.81 o 
   2  10   8      246.63      278.15     13.31 o 
   3  10   8       14.63       19.25      4.54 o 
   4  10   8        3.10        5.28      3.69 o 
  -2  11   8       35.43       38.45      5.91 o 
  -1  11   8        7.68        8.16      3.84 o 
   0  11   8      103.36       95.38      8.11 o 
   1  11   8       24.56       26.90      5.54 o 
 -10   1   9      314.17      321.02     18.08 o 
  -9   1   9      266.99      267.23     14.15 o 
  -8   1   9       40.24       31.90      5.69 o 
  -7   1   9      111.92      115.89      6.79 o 
  -6   1   9      476.47      518.63     23.21 o 
  -5   1   9      413.28      447.81     11.14 o 
  -4   1   9      108.36       91.33      5.22 o 
  -3   1   9       54.10       63.67      3.75 o 
  -2   1   9      283.13      286.48      8.43 o 
  -1   1   9      202.80      212.72      6.99 o 
   0   1   9       28.90       31.78      3.34 o 
   1   1   9       14.62       16.66      3.26 o 
   2   1   9      188.24      192.48      8.65 o 
   3   1   9       92.78       95.43      8.46 o 
   4   1   9      365.12      375.02     12.78 o 
   5   1   9      118.43      121.65      7.69 o 
   6   1   9      323.96      315.33     11.69 o 
   7   1   9      191.73      194.37      8.97 o 
   8   1   9      120.60      114.65     10.77 o 
   9   1   9       74.58      103.88     10.00 o 
 -10   2   9        4.91        9.62      4.90 o 
  -9   2   9      192.89      179.13     21.16 o 
  -8   2   9       19.09       17.65      3.44 o 
  -7   2   9      275.48      280.80     10.52 o 
  -6   2   9       94.68       98.38      6.50 o 
  -5   2   9       15.40       22.88      3.41 o 
  -4   2   9      397.05      408.33      9.56 o 
  -3   2   9        1.61        0.33      1.89 o 
  -2   2   9       92.98       84.83      5.03 o 
  -1   2   9      129.66      117.69      9.24 o 
   0   2   9      212.04      199.57      7.58 o 
   1   2   9       62.39       50.93      4.75 o 
   2   2   9      191.04      185.88     15.77 o 
   3   2   9        8.35        5.77      2.72 o 
   4   2   9      325.06      320.28     11.69 o 
   5   2   9        2.50        5.77      2.72 o 
   6   2   9       23.72       31.55      6.16 o 
   7   2   9        3.75        5.39      3.85 o 
   8   2   9        2.14        3.85      3.85 o 
   9   2   9       11.14       11.54      4.62 o 
 -10   3   9       78.71       89.19      8.97 o 
  -9   3   9       60.95       74.26      8.16 o 
  -8   3   9        2.62        5.36      3.45 o 
  -7   3   9       12.51       17.06      3.62 o 
  -6   3   9      104.13      131.85      6.37 o 
  -5   3   9       84.21       81.09      6.12 o 
  -4   3   9       67.83       76.78      5.77 o 
  -3   3   9       16.64       15.46      2.95 o 
  -2   3   9        7.22        5.63      2.43 o 
  -1   3   9       98.76       96.65      5.91 o 
   0   3   9      373.77      386.49     13.83 o 
   1   3   9       39.59       41.19      6.61 o 
   2   3   9       85.69       90.79      5.44 o 
   3   3   9       27.91       32.32      6.16 o 
   4   3   9       89.18      106.96     10.00 o 
   5   3   9      117.23      117.73     10.00 o 
   6   3   9        9.49        6.93      3.85 o 
   7   3   9       94.13       96.18     10.00 o 
   8   3   9      289.22      315.48     17.70 o 
  -9   4   9       92.51      104.70     11.54 o 
  -8   4   9       77.19       97.31      8.06 o 
  -7   4   9      286.72      302.80     15.44 o 
  -6   4   9       13.65       10.27      3.69 o 
  -5   4   9       90.86       89.93      6.43 o 
  -4   4   9      140.98      133.57      8.87 o 
  -3   4   9      625.43      628.22     20.14 o 
  -2   4   9       29.13       24.80      3.33 o 
  -1   4   9       13.35       16.55      2.99 o 
   0   4   9        6.70        2.08      2.13 o 
   1   4   9      353.58      367.98     14.35 o 
   2   4   9       58.37       56.27      5.91 o 
   3   4   9        5.14        5.25      2.96 o 
   4   4   9      372.59      350.88     18.47 o 
   5   4   9      362.69      363.19     19.24 o 
   6   4   9       27.05       34.63      6.93 o 
   7   4   9       70.44       76.18      9.23 o 
   8   4   9       22.35       29.24      6.93 o 
  -9   5   9        6.94        6.76      3.33 o 
  -8   5   9       29.53       24.50      4.38 o 
  -7   5   9       28.87       36.51      4.85 o 
  -6   5   9        2.47        4.99      2.99 o 
  -5   5   9       93.99       82.03     12.70 o 
  -4   5   9       66.38       68.35      6.83 o 
  -3   5   9        0.85       -2.12      2.12 o 
  -2   5   9       37.04       33.97      5.15 o 
  -1   5   9      143.06      175.85      9.75 o 
   0   5   9        0.95        2.24      3.08 o 
   1   5   9        2.60        3.50      2.69 o 
   2   5   9       11.04       18.50      4.05 o 
   3   5   9      134.28      142.53      8.87 o 
   4   5   9       15.29       18.57      4.25 o 
   5   5   9        1.92       -0.98      2.96 o 
   6   5   9       32.37       35.40      6.93 o 
   7   5   9       35.07       36.93      6.93 o 
  -8   6   9      340.84      385.64     13.93 o 
  -7   6   9       37.67       42.55      5.41 o 
  -6   6   9       39.15       36.39      5.91 o 
  -5   6   9        6.33       10.00      3.96 o 
  -4   6   9      152.55      143.51      9.42 o 
  -3   6   9       63.99       62.19     10.00 o 
  -2   6   9      298.13      309.27     13.47 o 
  -1   6   9       28.42       31.05      4.98 o 
   0   6   9      137.64      137.83     12.70 o 
   1   6   9       29.07       29.18      5.15 o 
   2   6   9      270.50      293.18     27.70 o 
   3   6   9       16.77       20.15      5.39 o 
   4   6   9       50.27       42.36      5.69 o 
   5   6   9        0.19        2.56      3.85 o 
   6   6   9      585.23      663.62     22.70 o 
  -7   7   9       79.95       84.65      8.11 o 
  -6   7   9       40.15       32.06     10.00 o 
  -5   7   9       18.65        6.06      8.46 o 
  -4   7   9       39.99       37.61      5.54 o 
  -3   7   9        0.96       -1.26      3.08 o 
  -2   7   9        0.90        1.78      5.39 o 
  -1   7   9        0.05       -1.23      2.56 o 
   0   7   9      117.55      119.68     15.39 o 
   1   7   9        2.22        0.51      3.13 o 
   2   7   9       86.94       89.66      7.76 o 
   3   7   9        2.78        1.86      3.13 o 
   4   7   9        0.36       -2.56      2.56 o 
   5   7   9       51.01       61.70     10.00 o 
  -5   8   9       41.28       56.09      6.97 o 
  -4   8   9       19.20       21.77     12.31 o 
  -3   8   9      459.42      505.95     23.08 o 
  -2   8   9      233.81      256.37     23.08 o 
  -1   8   9       23.66       27.51      5.36 o 
   0   8   9        1.32        2.13      3.26 o 
   1   8   9       21.15       14.85      4.41 o 
   2   8   9        6.30        7.39      3.84 o 
   3   8   9      160.58      206.81     20.39 o 
  -7   0  10       57.96       55.40     10.00 o 
  -6   0  10       77.74       76.03     13.85 o 
  -5   0  10       17.44       13.80      4.25 o 
  -4   0  10      796.28      829.08     24.54 o 
  -3   0  10      254.76      257.77     15.39 o 
  -2   0  10      144.55      136.20     10.77 o 
  -1   0  10       26.20       10.00      4.62 o 
   0   0  10      205.07      232.38     13.85 o 
   1   0  10       80.15       76.95      8.46 o 
   2   0  10       26.73       29.24      6.16 o 
   3   0  10      145.66      146.97     11.54 o 
   4   0  10     1034.56     1010.31     36.93 o 
   5   0  10       37.39       33.09      6.93 o 
  -7   1  10       89.19       90.44      6.44 o 
  -6   1  10        2.82        4.25      2.79 o 
  -5   1  10       58.80       60.51      4.78 o 
  -4   1  10       32.66       32.54      3.95 o 
  -3   1  10      236.03      252.52      9.54 o 
  -2   1  10       14.33       11.01      3.51 o 
  -1   1  10       45.08       34.22      5.00 o 
   0   1  10        3.02        5.77      2.72 o 
   1   1  10      216.60      226.84     10.05 o 
   2   1  10       26.22       33.84      4.60 o 
   3   1  10       76.77       80.49     13.85 o 
   4   1  10       39.16       45.40      5.15 o 
   5   1  10       29.82       29.44     10.00 o 
  -6   2  10       30.01       25.84      6.54 o 
  -5   2  10      392.43      413.02     25.01 o 
  -4   2  10      123.28      123.90      6.54 o 
  -3   2  10       96.06      111.38      5.68 o 
  -2   2  10       63.16       60.99      4.50 o 
  -1   2  10      205.39      227.32     10.05 o 
   0   2  10        2.61        1.20      2.40 o 
   1   2  10       49.10       50.46      5.77 o 
   2   2  10        1.49        0.00      2.18 o 
   3   2  10        2.95        3.08      2.72 o 
   4   2  10       34.37       24.62      6.16 o 
   5   2  10      261.59      256.23     16.16 o 
  -6   3  10      233.78      232.23     12.02 o 
  -5   3  10      168.78      183.32      9.29 o 
  -4   3  10       10.30        7.04      3.33 o 
  -3   3  10        0.27       -0.99      2.07 o 
  -2   3  10      560.53      584.15     13.84 o 
  -1   3  10       63.90       70.14      5.26 o 
   0   3  10      153.11      158.88      7.17 o 
   1   3  10        0.53        0.77      3.85 o 
   2   3  10      323.87      293.17     16.93 o 
   3   3  10        1.93        0.77      3.08 o 
   4   3  10       81.61       76.95      9.23 o 
  -5   4  10        4.00        1.92      4.08 o 
  -4   4  10       10.62        7.23      3.39 o 
  -3   4  10        0.50        2.31      3.26 o 
  -2   4  10      167.17      166.31     10.77 o 
  -1   4  10      240.71      259.92     12.37 o 
   0   4  10      123.16      135.50      9.20 o 
   1   4  10      139.68      143.45      9.42 o 
   2   4  10        3.65        8.46      4.62 o 
   3   4  10        0.73        1.54      3.85 o 
  -3   5  10      402.51      405.13     16.43 o 
  -2   5  10       73.74       77.47      7.21 o 
  -1   5  10       60.48       67.54      6.66 o 
   0   5  10        9.87       19.18      4.81 o 
   1   5  10      123.11      105.00      8.11 o 
   2   5  10       45.04       47.75      5.91 o 
                                                 
